# Supplementary material for: Assessing the Socio-Economic Benefits and Costs of Insect Meal as a Fishmeal Substitute in Livestock and Aquaculture
Source: Animals (Basel). 2024 May 14;14(10):1461. doi: 10.3390/ani14101461 (PMC11117214; doi:10.3390/ani14101461)
Supplement: Supplementary file 1 [file animals-14-01461-s001.zip]

Archive with 2 entries (2 files):
- Supplementary_tables_S1-S8.xlsx
- Supplementary_tables_S9-S15.xlsx
