# Supplementary material for: Assessing the Socio-Economic Benefits and Costs of Insect Meal as a Fishmeal Substitute in Livestock and Aquaculture
Source: Animals (Basel). 2024 May 14;14(10):1461. doi: 10.3390/ani14101461 (PMC11117214; doi:10.3390/ani14101461)
Supplement: Supplementary file 1 [file animals-14-01461-s001.zip › Supplementary_tables_S1-S8.xlsx]

## Sheet: Table_S1
Table S1. Balance (EUR) between socio-economic benefits and costs for BSF rearing and larvae processing
Indicator	CS1A		CS1B		CS1C		CS1D		CS1E		CS1F		CS1G
	PV	EAA	PV	EAA	PV	EAA	PV	EAA	PV	EAA	PV	EAA	PV	EAA
Benefits:
Economic value of larvae meal	57805.8	4101.46	2.89029e+06	205073	3.54223e+06	251330	2.89029e+06	205073	2.89029e+06	205073	2.89029e+06	205073	2.89029e+06	205073
Economic value of larvae oil	20210	1433.95	1.0105e+06	71697.5	1.23843e+06	87869.8	1.0105e+06	71697.5	1.0105e+06	71697.5	1.0105e+06	71697.5	1.89014e+06	134110
Economic value of frass	14982.7	1063.06	749137	53153.1	693493	49205	749137	53153.1	749137	53153.1	749137	53153.1	749137	53153.1
Avoided organic waste	74609.8	5293.75	3.73049e+06	264688	3.73049e+06	264688	3.73049e+06	264688	3.73049e+06	264688	3.73049e+06	264688	3.73049e+06	264688
Avoided GHG emissions from fish meal production	4552.9	323.04	227645	16152	278994	19795.3	227645	16152	227645	16152	227645	16152	227645	16152
Avoided adverse impact on biodiversity and ecosystems from reduction fishery*
Total	172161	12215.3	8.60806e+06	610763	9.48364e+06	672888	8.60806e+06	610763	8.60806e+06	610763	8.60806e+06	610763	9.4877e+06	673176
Costs (excluding investment):
Energy (electricity, heat)	63340.9	4494.19	2.88399e+06	204626	3.18862e+06	226240	2.88399e+06	204626	2.88399e+06	204626	2.80808e+06	199240	2.88399e+06	204626
Water and sewage	1447.68	102.717	72384.2	5135.84	72384.2	5135.84	72384.2	5135.84	72384.2	5135.84	72384.2	5135.84	72384.2	5135.84
Consumables	96697.8	6860.94	4.40277e+06	312388	4.86782e+06	345384	2.20139e+06	156194	4.40277e+06	312388	4.28688e+06	304165	4.40277e+06	312388
Labour cost	86688.6	6150.77	1.45519e+06	103249	1.45519e+06	103249	1.45519e+06	103249	727594	51624.6	1.45519e+06	103249	1.45519e+06	103249
GHG emissions from consumed energy	1240.36	88.0066	62018	4400.33	68708.5	4875.04	62018	4400.33	62018	4400.33	62018	4400.33	62018	4400.33
Net economic value of substituted fishmeal and fish oil	14179.7	1006.08	708984	50304.2	868906	61651	708984	50304.2	708984	50304.2	708984	50304.2	708984	50304.2
Total	263595	18702.7	9.58534e+06	680103	1.05216e+07	746536	7.38395e+06	523910	8.85775e+06	628479	9.39354e+06	666495	9.58534e+06	680103
Balance excluding investment	-91433.8	-6487.45	-977279	-69340.3	-1.03799e+06	-73647.8	1.22411e+06	86853.4	-249685	-17715.7	-785476	-55731.5	-97640.8	-6927.86
Investment (insect rearing, larvae processing)	750469	53247.6	1.33802e+07	949361	1.37243e+07	973775	1.33802e+07	949361	1.33802e+07	949361	6.69012e+06	474681	1.33802e+07	949361
Balance	-841903	-59735.1	-1.43575e+07	-1.0187e+06	-1.47623e+07	-1.04742e+06	-1.21561e+07	-862508	-1.36299e+07	-967077	-7.4756e+06	-530412	-1.34779e+07	-956289
Additional data: amount of avoided fishing, t per year	16.0041	x	800.204	x	980.701	x	800.204	x	800.204	x	800.204	x	800.204	x
* not assessed monetary

## Sheet: Table_S2
Table S2. Results of socio-economic analysis of CS1A
General data	Value
Amount of feed, kg DM∙y¯¹	44800
Amount of larvae, kg DM∙y¯¹	4796.35
Amount of larvae meal, kg DM∙y¯¹	3280.65
Amount of larvae oil, kg DM∙y¯¹	1515.71
Amount of frass, kg N∙y¯¹	316.989
Amount of frass, kg P∙y¯¹	96.9426
Amount of frass, kg K∙y¯¹	891.781
Amount of avoided fishing, kg∙y¯¹	16004.1
Economic value of larvae meal, EUR∙kg DM¯¹	1.2502
Economic value of larvae oil, EUR∙kg DM¯¹	0.946058
	EUR∙kg N¯¹	EUR∙kg P¯¹	EUR∙kg K¯¹
Economic value of frass	0.811765	1.99841	0.68628
Benefits from avoided organic waste, EUR∙kg DM¯¹	0.118164
CO₂ unit cost , EUR∙t¯¹	39
Indicator	Year
	0	1	2	3	4	5	6	7	8	9	10	11	12	13	14	15	16	17	18	19	20	21	22	23	24	25		PV	EAA
Benefits:
Economic value of larvae meal		4101.46	4101.46	4101.46	4101.46	4101.46	4101.46	4101.46	4101.46	4101.46	4101.46	4101.46	4101.46	4101.46	4101.46	4101.46	4101.46	4101.46	4101.46	4101.46	4101.46	4101.46	4101.46	4101.46	4101.46	4101.46		57805.8	4101.46
Economic value of larvae oil		1433.95	1433.95	1433.95	1433.95	1433.95	1433.95	1433.95	1433.95	1433.95	1433.95	1433.95	1433.95	1433.95	1433.95	1433.95	1433.95	1433.95	1433.95	1433.95	1433.95	1433.95	1433.95	1433.95	1433.95	1433.95		20210	1433.95
Economic value of frass		1063.06	1063.06	1063.06	1063.06	1063.06	1063.06	1063.06	1063.06	1063.06	1063.06	1063.06	1063.06	1063.06	1063.06	1063.06	1063.06	1063.06	1063.06	1063.06	1063.06	1063.06	1063.06	1063.06	1063.06	1063.06		14982.7	1063.06
Avoided organic waste		5293.75	5293.75	5293.75	5293.75	5293.75	5293.75	5293.75	5293.75	5293.75	5293.75	5293.75	5293.75	5293.75	5293.75	5293.75	5293.75	5293.75	5293.75	5293.75	5293.75	5293.75	5293.75	5293.75	5293.75	5293.75		74609.8	5293.75
Avoided GHG emissions from fish meal production		323.04	323.04	323.04	323.04	323.04	323.04	323.04	323.04	323.04	323.04	323.04	323.04	323.04	323.04	323.04	323.04	323.04	323.04	323.04	323.04	323.04	323.04	323.04	323.04	323.04		4552.9	323.04
Avoided adverse impact on biodiversity and ecosystems from reduction fishery
Total benefits	0	12215.3	12215.3	12215.3	12215.3	12215.3	12215.3	12215.3	12215.3	12215.3	12215.3	12215.3	12215.3	12215.3	12215.3	12215.3	12215.3	12215.3	12215.3	12215.3	12215.3	12215.3	12215.3	12215.3	12215.3	12215.3		172161	12215.3
Costs:
Investment cost of insect rearing	502858					55268.6					55268.6					55268.6					55268.6							627508	44523.2
Investment cost of larvae processing	37772.1					37772.1					37772.1					37772.1					37772.1							122961	8724.39
Energy (electricity, heat)		4494.19	4494.19	4494.19	4494.19	4494.19	4494.19	4494.19	4494.19	4494.19	4494.19	4494.19	4494.19	4494.19	4494.19	4494.19	4494.19	4494.19	4494.19	4494.19	4494.19	4494.19	4494.19	4494.19	4494.19	4494.19		63340.9	4494.19
Water and sewage		102.717	102.717	102.717	102.717	102.717	102.717	102.717	102.717	102.717	102.717	102.717	102.717	102.717	102.717	102.717	102.717	102.717	102.717	102.717	102.717	102.717	102.717	102.717	102.717	102.717		1447.68	102.717
Consumables		6860.94	6860.94	6860.94	6860.94	6860.94	6860.94	6860.94	6860.94	6860.94	6860.94	6860.94	6860.94	6860.94	6860.94	6860.94	6860.94	6860.94	6860.94	6860.94	6860.94	6860.94	6860.94	6860.94	6860.94	6860.94		96697.8	6860.94
Labour cost		6150.77	6150.77	6150.77	6150.77	6150.77	6150.77	6150.77	6150.77	6150.77	6150.77	6150.77	6150.77	6150.77	6150.77	6150.77	6150.77	6150.77	6150.77	6150.77	6150.77	6150.77	6150.77	6150.77	6150.77	6150.77		86688.6	6150.77
GHG emissions from consumed energy		88.0066	88.0066	88.0066	88.0066	88.0066	88.0066	88.0066	88.0066	88.0066	88.0066	88.0066	88.0066	88.0066	88.0066	88.0066	88.0066	88.0066	88.0066	88.0066	88.0066	88.0066	88.0066	88.0066	88.0066	88.0066		1240.36	88.0066
Net economic value of substituted fishmeal and fish oil		1006.08	1006.08	1006.08	1006.08	1006.08	1006.08	1006.08	1006.08	1006.08	1006.08	1006.08	1006.08	1006.08	1006.08	1006.08	1006.08	1006.08	1006.08	1006.08	1006.08	1006.08	1006.08	1006.08	1006.08	1006.08		14179.7	1006.08
Total costs	540630	18702.7	18702.7	18702.7	18702.7	111743	18702.7	18702.7	18702.7	18702.7	111743	18702.7	18702.7	18702.7	18702.7	111743	18702.7	18702.7	18702.7	18702.7	111743	18702.7	18702.7	18702.7	18702.7	18702.7		1.01406e+06	71950.3
Net economic benefits	-540630	-6487.45	-6487.45	-6487.45	-6487.45	-99528.1	-6487.45	-6487.45	-6487.45	-6487.45	-99528.1	-6487.45	-6487.45	-6487.45	-6487.45	-99528.1	-6487.45	-6487.45	-6487.45	-6487.45	-99528.1	-6487.45	-6487.45	-6487.45	-6487.45	-6487.45		-841903	-59735.1
Social discount rate	0.05
Discounted benefits	0	11633.6	11079.6	10552	10049.5	9570.98	9115.22	8681.16	8267.77	7874.07	7499.11	7142.01	6801.91	6478.01	6169.54	5875.75	5595.95	5329.48	5075.69	4833.99	4603.8	4384.57	4175.79	3976.94	3787.56	3607.2	172161
Discounted costs	540630	17812.1	16963.9	16156.1	15386.8	87553.8	13956.3	13291.7	12658.7	12055.9	68600.7	10935.1	10414.4	9918.45	9446.14	53750.5	8567.93	8159.93	7771.36	7401.3	42114.9	6713.2	6393.52	6089.07	5799.11	5522.96	1.01406e+06
Discounted net economic flow	-540630	-6178.52	-5884.31	-5604.1	-5337.24	-77982.9	-4841.03	-4610.51	-4390.96	-4181.87	-61101.6	-3793.08	-3612.45	-3440.43	-3276.6	-47874.7	-2971.98	-2830.45	-2695.67	-2567.3	-37511.1	-2328.62	-2217.73	-2112.13	-2011.55	-1915.76	-841903
ENPV	-841903

## Sheet: Table_S3
Table S3. Results of socio-economic analysis of CS1B
General data	Value
Amount of feed, kg DM∙y¯¹	2240000
Amount of larvae, kg DM∙y¯¹	239818
Amount of larvae meal, kg DM∙y¯¹	164032
Amount of larvae oil, kg DM∙y¯¹	75785.5
Amount of frass, kg N∙y¯¹	15849.5
Amount of frass, kg P∙y¯¹	4847.13
Amount of frass, kg K∙y¯¹	44589
Amount of avoided fishing, kg∙y¯¹	800204
Economic value of larvae meal, EUR∙kg DM¯¹	1.2502
Economic value of larvae oil, EUR∙kg DM¯¹	0.946058
	EUR∙kg N¯¹	EUR∙kg P¯¹	EUR∙kg K¯¹
Economic value of frass	0.811765	1.99841	0.68628
Benefits from avoided organic waste, EUR∙kg DM¯¹	0.118164
CO₂ unit cost , EUR∙t¯¹	39
Indicator	Year
	0	1	2	3	4	5	6	7	8	9	10	11	12	13	14	15	16	17	18	19	20	21	22	23	24	25		PV	EAA
Benefits:
Economic value of larvae meal		205073	205073	205073	205073	205073	205073	205073	205073	205073	205073	205073	205073	205073	205073	205073	205073	205073	205073	205073	205073	205073	205073	205073	205073	205073		2.89029e+06	205073
Economic value of larvae oil		71697.5	71697.5	71697.5	71697.5	71697.5	71697.5	71697.5	71697.5	71697.5	71697.5	71697.5	71697.5	71697.5	71697.5	71697.5	71697.5	71697.5	71697.5	71697.5	71697.5	71697.5	71697.5	71697.5	71697.5	71697.5		1.0105e+06	71697.5
Economic value of frass		53153.1	53153.1	53153.1	53153.1	53153.1	53153.1	53153.1	53153.1	53153.1	53153.1	53153.1	53153.1	53153.1	53153.1	53153.1	53153.1	53153.1	53153.1	53153.1	53153.1	53153.1	53153.1	53153.1	53153.1	53153.1		749137	53153.1
Avoided organic waste		264688	264688	264688	264688	264688	264688	264688	264688	264688	264688	264688	264688	264688	264688	264688	264688	264688	264688	264688	264688	264688	264688	264688	264688	264688		3.73049e+06	264688
Avoided GHG emissions from fish meal production		16152	16152	16152	16152	16152	16152	16152	16152	16152	16152	16152	16152	16152	16152	16152	16152	16152	16152	16152	16152	16152	16152	16152	16152	16152		227645	16152
Avoided adverse impact on biodiversity and ecosystems from reduction fishery
Total benefits	0	610763	610763	610763	610763	610763	610763	610763	610763	610763	610763	610763	610763	610763	610763	610763	610763	610763	610763	610763	610763	610763	610763	610763	610763	610763		8.60806e+06	610763
Costs:
Investment cost of insect rearing	9.05793e+06					964774					964774					964774					964774							1.12338e+07	797068
Investment cost of larvae processing	659353					659353					659353					659353					659353							2.14642e+06	152294
Energy (electricity, heat)		204626	204626	204626	204626	204626	204626	204626	204626	204626	204626	204626	204626	204626	204626	204626	204626	204626	204626	204626	204626	204626	204626	204626	204626	204626		2.88399e+06	204626
Water and sewage		5135.84	5135.84	5135.84	5135.84	5135.84	5135.84	5135.84	5135.84	5135.84	5135.84	5135.84	5135.84	5135.84	5135.84	5135.84	5135.84	5135.84	5135.84	5135.84	5135.84	5135.84	5135.84	5135.84	5135.84	5135.84		72384.2	5135.84
Consumables		312388	312388	312388	312388	312388	312388	312388	312388	312388	312388	312388	312388	312388	312388	312388	312388	312388	312388	312388	312388	312388	312388	312388	312388	312388		4.40277e+06	312388
Labour cost		103249	103249	103249	103249	103249	103249	103249	103249	103249	103249	103249	103249	103249	103249	103249	103249	103249	103249	103249	103249	103249	103249	103249	103249	103249		1.45519e+06	103249
GHG emissions from consumed energy		4400.33	4400.33	4400.33	4400.33	4400.33	4400.33	4400.33	4400.33	4400.33	4400.33	4400.33	4400.33	4400.33	4400.33	4400.33	4400.33	4400.33	4400.33	4400.33	4400.33	4400.33	4400.33	4400.33	4400.33	4400.33		62018	4400.33
Net economic value of substituted fishmeal and fish oil		50304.2	50304.2	50304.2	50304.2	50304.2	50304.2	50304.2	50304.2	50304.2	50304.2	50304.2	50304.2	50304.2	50304.2	50304.2	50304.2	50304.2	50304.2	50304.2	50304.2	50304.2	50304.2	50304.2	50304.2	50304.2		708984	50304.2
Total costs	9.71728e+06	680103	680103	680103	680103	2.30423e+06	680103	680103	680103	680103	2.30423e+06	680103	680103	680103	680103	2.30423e+06	680103	680103	680103	680103	2.30423e+06	680103	680103	680103	680103	680103		2.29656e+07	1.62946e+06
Net economic benefits	-9.71728e+06	-69340.3	-69340.3	-69340.3	-69340.3	-1.69347e+06	-69340.3	-69340.3	-69340.3	-69340.3	-1.69347e+06	-69340.3	-69340.3	-69340.3	-69340.3	-1.69347e+06	-69340.3	-69340.3	-69340.3	-69340.3	-1.69347e+06	-69340.3	-69340.3	-69340.3	-69340.3	-69340.3		-1.43575e+07	-1.0187e+06
Social discount rate	0.05
Discounted benefits	0	581679	553980	527600	502476	478549	455761	434058	413388	393703	374956	357101	340096	323901	308477	293787	279798	266474	253785	241700	230190	219229	208789	198847	189378	180360	8.60806e+06
Discounted costs	9.71728e+06	647718	616874	587499	559523	1.80542e+06	507504	483337	460321	438401	1.4146e+06	397642	378707	360673	343498	1.10837e+06	311563	296727	282597	269140	868440	244118	232493	221422	210878	200836	2.29656e+07
Discounted net economic flow	-9.71728e+06	-66038.4	-62893.7	-59898.8	-57046.5	-1.32688e+06	-51742.8	-49278.9	-46932.3	-44697.4	-1.03964e+06	-40541.9	-38611.3	-36772.7	-35021.6	-814586	-31765.6	-30253	-28812.3	-27440.3	-638250	-24889.2	-23704	-22575.2	-21500.2	-20476.4	-1.43575e+07
ENPV	-1.43575e+07

## Sheet: Table_S4
Table S4. Results of socio-economic analysis of CS1C
General data	Value
Amount of feed, kg DM∙y¯¹	2240000
Amount of larvae, kg DM∙y¯¹	293912
Amount of larvae meal, kg DM∙y¯¹	201032
Amount of larvae oil, kg DM∙y¯¹	92879.9
Amount of frass, kg N∙y¯¹	12292.2
Amount of frass, kg P∙y¯¹	4457.65
Amount of frass, kg K∙y¯¹	44177.9
Amount of avoided fishing, kg∙y¯¹	980701
Economic value of larvae meal, EUR∙kg DM¯¹	1.2502
Economic value of larvae oil, EUR∙kg DM¯¹	0.946058
	EUR∙kg N¯¹	EUR∙kg P¯¹	EUR∙kg K¯¹
Economic value of frass	0.811765	1.99841	0.68628
Benefits from avoided organic waste, EUR∙kg DM¯¹	0.118164
CO₂ unit cost , EUR∙t¯¹	39
Indicator	Year
	0	1	2	3	4	5	6	7	8	9	10	11	12	13	14	15	16	17	18	19	20	21	22	23	24	25		PV	EAA
Benefits:
Economic value of larvae meal		251330	251330	251330	251330	251330	251330	251330	251330	251330	251330	251330	251330	251330	251330	251330	251330	251330	251330	251330	251330	251330	251330	251330	251330	251330		3.54223e+06	251330
Economic value of larvae oil		87869.8	87869.8	87869.8	87869.8	87869.8	87869.8	87869.8	87869.8	87869.8	87869.8	87869.8	87869.8	87869.8	87869.8	87869.8	87869.8	87869.8	87869.8	87869.8	87869.8	87869.8	87869.8	87869.8	87869.8	87869.8		1.23843e+06	87869.8
Economic value of frass		49205	49205	49205	49205	49205	49205	49205	49205	49205	49205	49205	49205	49205	49205	49205	49205	49205	49205	49205	49205	49205	49205	49205	49205	49205		693493	49205
Avoided organic waste		264688	264688	264688	264688	264688	264688	264688	264688	264688	264688	264688	264688	264688	264688	264688	264688	264688	264688	264688	264688	264688	264688	264688	264688	264688		3.73049e+06	264688
Avoided GHG emissions from fish meal production		19795.3	19795.3	19795.3	19795.3	19795.3	19795.3	19795.3	19795.3	19795.3	19795.3	19795.3	19795.3	19795.3	19795.3	19795.3	19795.3	19795.3	19795.3	19795.3	19795.3	19795.3	19795.3	19795.3	19795.3	19795.3		278994	19795.3
Avoided adverse impact on biodiversity and ecosystems from reduction fishery
Total benefits	0	672888	672888	672888	672888	672888	672888	672888	672888	672888	672888	672888	672888	672888	672888	672888	672888	672888	672888	672888	672888	672888	672888	672888	672888	672888		9.48364e+06	672888
Costs:
Investment cost of insect rearing	9.05793e+06					964774					964774					964774					964774							1.12338e+07	797068
Investment cost of larvae processing	765053					765053					765053					765053					765053							2.49051e+06	176708
Energy (electricity, heat)		226240	226240	226240	226240	226240	226240	226240	226240	226240	226240	226240	226240	226240	226240	226240	226240	226240	226240	226240	226240	226240	226240	226240	226240	226240		3.18862e+06	226240
Water and sewage		5135.84	5135.84	5135.84	5135.84	5135.84	5135.84	5135.84	5135.84	5135.84	5135.84	5135.84	5135.84	5135.84	5135.84	5135.84	5135.84	5135.84	5135.84	5135.84	5135.84	5135.84	5135.84	5135.84	5135.84	5135.84		72384.2	5135.84
Consumables		345384	345384	345384	345384	345384	345384	345384	345384	345384	345384	345384	345384	345384	345384	345384	345384	345384	345384	345384	345384	345384	345384	345384	345384	345384		4.86782e+06	345384
Labour cost		103249	103249	103249	103249	103249	103249	103249	103249	103249	103249	103249	103249	103249	103249	103249	103249	103249	103249	103249	103249	103249	103249	103249	103249	103249		1.45519e+06	103249
GHG emissions from consumed energy		4875.04	4875.04	4875.04	4875.04	4875.04	4875.04	4875.04	4875.04	4875.04	4875.04	4875.04	4875.04	4875.04	4875.04	4875.04	4875.04	4875.04	4875.04	4875.04	4875.04	4875.04	4875.04	4875.04	4875.04	4875.04		68708.5	4875.04
Net economic value of substituted fishmeal and fish oil		61651	61651	61651	61651	61651	61651	61651	61651	61651	61651	61651	61651	61651	61651	61651	61651	61651	61651	61651	61651	61651	61651	61651	61651	61651		868906	61651
Total costs	9.82298e+06	746536	746536	746536	746536	2.47636e+06	746536	746536	746536	746536	2.47636e+06	746536	746536	746536	746536	2.47636e+06	746536	746536	746536	746536	2.47636e+06	746536	746536	746536	746536	746536		2.4246e+07	1.72031e+06
Net economic benefits	-9.82298e+06	-73647.8	-73647.8	-73647.8	-73647.8	-1.80347e+06	-73647.8	-73647.8	-73647.8	-73647.8	-1.80347e+06	-73647.8	-73647.8	-73647.8	-73647.8	-1.80347e+06	-73647.8	-73647.8	-73647.8	-73647.8	-1.80347e+06	-73647.8	-73647.8	-73647.8	-73647.8	-73647.8		-1.47623e+07	-1.04742e+06
Social discount rate	0.05
Discounted benefits	0	640845	610329	581266	553586	527225	502119	478209	455437	433749	413095	393423	374689	356847	339854	323670	308258	293579	279599	266285	253604	241528	230027	219073	208641	198706	9.48364e+06
Discounted costs	9.82298e+06	710986	677130	644885	614177	1.94029e+06	557076	530549	505285	481223	1.52027e+06	436484	415699	395904	377051	1.19117e+06	341997	325711	310201	295429	933315	267963	255203	243051	231477	220454	2.4246e+07
Discounted net economic flow	-9.82298e+06	-70140.8	-66800.8	-63619.8	-60590.3	-1.41307e+06	-54957.1	-52340.1	-49847.8	-47474.1	-1.10718e+06	-43060.4	-41009.9	-39057	-37197.2	-867502	-33738.9	-32132.3	-30602.2	-29144.9	-679710	-26435.3	-25176.5	-23977.6	-22835.8	-21748.4	-1.47623e+07
ENPV	-1.47623e+07

## Sheet: Table_S5
Table S5. Results of socio-economic analysis of CS1D
General data	Value
Amount of feed, kg DM∙y¯¹	2240000
Amount of larvae, kg DM∙y¯¹	239818
Amount of larvae meal, kg DM∙y¯¹	164032
Amount of larvae oil, kg DM∙y¯¹	75785.5
Amount of frass, kg N∙y¯¹	15849.5
Amount of frass, kg P∙y¯¹	4847.13
Amount of frass, kg K∙y¯¹	44589
Amount of avoided fishing, kg∙y¯¹	800204
Economic value of larvae meal, EUR∙kg DM¯¹	1.2502
Economic value of larvae oil, EUR∙kg DM¯¹	0.946058
	EUR∙kg N¯¹	EUR∙kg P¯¹	EUR∙kg K¯¹
Economic value of frass	0.811765	1.99841	0.68628
Benefits from avoided organic waste, EUR∙kg DM¯¹	0.118164
CO₂ unit cost , EUR∙t¯¹	39
Indicator	Year
	0	1	2	3	4	5	6	7	8	9	10	11	12	13	14	15	16	17	18	19	20	21	22	23	24	25		PV	EAA
Benefits:
Economic value of larvae meal		205073	205073	205073	205073	205073	205073	205073	205073	205073	205073	205073	205073	205073	205073	205073	205073	205073	205073	205073	205073	205073	205073	205073	205073	205073		2.89029e+06	205073
Economic value of larvae oil		71697.5	71697.5	71697.5	71697.5	71697.5	71697.5	71697.5	71697.5	71697.5	71697.5	71697.5	71697.5	71697.5	71697.5	71697.5	71697.5	71697.5	71697.5	71697.5	71697.5	71697.5	71697.5	71697.5	71697.5	71697.5		1.0105e+06	71697.5
Economic value of frass		53153.1	53153.1	53153.1	53153.1	53153.1	53153.1	53153.1	53153.1	53153.1	53153.1	53153.1	53153.1	53153.1	53153.1	53153.1	53153.1	53153.1	53153.1	53153.1	53153.1	53153.1	53153.1	53153.1	53153.1	53153.1		749137	53153.1
Avoided organic waste		264688	264688	264688	264688	264688	264688	264688	264688	264688	264688	264688	264688	264688	264688	264688	264688	264688	264688	264688	264688	264688	264688	264688	264688	264688		3.73049e+06	264688
Avoided GHG emissions from fish meal production		16152	16152	16152	16152	16152	16152	16152	16152	16152	16152	16152	16152	16152	16152	16152	16152	16152	16152	16152	16152	16152	16152	16152	16152	16152		227645	16152
Avoided adverse impact on biodiversity and ecosystems from reduction fishery
Total benefits	0	610763	610763	610763	610763	610763	610763	610763	610763	610763	610763	610763	610763	610763	610763	610763	610763	610763	610763	610763	610763	610763	610763	610763	610763	610763		8.60806e+06	610763
Costs:
Investment cost of insect rearing	9.05793e+06					964774					964774					964774					964774							1.12338e+07	797068
Investment cost of larvae processing	659353					659353					659353					659353					659353							2.14642e+06	152294
Energy (electricity, heat)		204626	204626	204626	204626	204626	204626	204626	204626	204626	204626	204626	204626	204626	204626	204626	204626	204626	204626	204626	204626	204626	204626	204626	204626	204626		2.88399e+06	204626
Water and sewage		5135.84	5135.84	5135.84	5135.84	5135.84	5135.84	5135.84	5135.84	5135.84	5135.84	5135.84	5135.84	5135.84	5135.84	5135.84	5135.84	5135.84	5135.84	5135.84	5135.84	5135.84	5135.84	5135.84	5135.84	5135.84		72384.2	5135.84
Consumables		156194	156194	156194	156194	156194	156194	156194	156194	156194	156194	156194	156194	156194	156194	156194	156194	156194	156194	156194	156194	156194	156194	156194	156194	156194		2.20139e+06	156194
Labour cost		103249	103249	103249	103249	103249	103249	103249	103249	103249	103249	103249	103249	103249	103249	103249	103249	103249	103249	103249	103249	103249	103249	103249	103249	103249		1.45519e+06	103249
GHG emissions from consumed energy		4400.33	4400.33	4400.33	4400.33	4400.33	4400.33	4400.33	4400.33	4400.33	4400.33	4400.33	4400.33	4400.33	4400.33	4400.33	4400.33	4400.33	4400.33	4400.33	4400.33	4400.33	4400.33	4400.33	4400.33	4400.33		62018	4400.33
Net economic value of substituted fishmeal and fish oil		50304.2	50304.2	50304.2	50304.2	50304.2	50304.2	50304.2	50304.2	50304.2	50304.2	50304.2	50304.2	50304.2	50304.2	50304.2	50304.2	50304.2	50304.2	50304.2	50304.2	50304.2	50304.2	50304.2	50304.2	50304.2		708984	50304.2
Total costs	9.71728e+06	523910	523910	523910	523910	2.14804e+06	523910	523910	523910	523910	2.14804e+06	523910	523910	523910	523910	2.14804e+06	523910	523910	523910	523910	2.14804e+06	523910	523910	523910	523910	523910		2.07642e+07	1.47327e+06
Net economic benefits	-9.71728e+06	86853.4	86853.4	86853.4	86853.4	-1.53727e+06	86853.4	86853.4	86853.4	86853.4	-1.53727e+06	86853.4	86853.4	86853.4	86853.4	-1.53727e+06	86853.4	86853.4	86853.4	86853.4	-1.53727e+06	86853.4	86853.4	86853.4	86853.4	86853.4		-1.21561e+07	-862508
Social discount rate	0.05
Discounted benefits	0	581679	553980	527600	502476	478549	455761	434058	413388	393703	374956	357101	340096	323901	308477	293787	279798	266474	253785	241700	230190	219229	208789	198847	189378	180360	8.60806e+06
Discounted costs	9.71728e+06	498962	475201	452573	431022	1.68304e+06	390949	372333	354603	337717	1.31871e+06	306319	291732	277840	264610	1.03324e+06	240009	228580	217695	207329	809572	188053	179098	170570	162448	154712	2.07642e+07
Discounted net economic flow	-9.71728e+06	82717.6	78778.6	75027.3	71454.5	-1.20449e+06	64811.4	61725.1	58785.8	55986.5	-943752	50781.4	48363.2	46060.2	43866.9	-739455	39788.6	37893.9	36089.4	34370.9	-579382	31175.4	29690.8	28277	26930.5	25648.1	-1.21561e+07
ENPV	-1.21561e+07

## Sheet: Table_S6
Table S6. Results of socio-economic analysis of CS1E
General data	Value
Amount of feed, kg DM∙y¯¹	2240000
Amount of larvae, kg DM∙y¯¹	239818
Amount of larvae meal, kg DM∙y¯¹	164032
Amount of larvae oil, kg DM∙y¯¹	75785.5
Amount of frass, kg N∙y¯¹	15849.5
Amount of frass, kg P∙y¯¹	4847.13
Amount of frass, kg K∙y¯¹	44589
Amount of avoided fishing, kg∙y¯¹	800204
Economic value of larvae meal, EUR∙kg DM¯¹	1.2502
Economic value of larvae oil, EUR∙kg DM¯¹	0.946058
	EUR∙kg N¯¹	EUR∙kg P¯¹	EUR∙kg K¯¹
Economic value of frass	0.811765	1.99841	0.68628
Benefits from avoided organic waste, EUR∙kg DM¯¹	0.118164
CO₂ unit cost , EUR∙t¯¹	39
Indicator	Year
	0	1	2	3	4	5	6	7	8	9	10	11	12	13	14	15	16	17	18	19	20	21	22	23	24	25		PV	EAA
Benefits:
Economic value of larvae meal		205073	205073	205073	205073	205073	205073	205073	205073	205073	205073	205073	205073	205073	205073	205073	205073	205073	205073	205073	205073	205073	205073	205073	205073	205073		2.89029e+06	205073
Economic value of larvae oil		71697.5	71697.5	71697.5	71697.5	71697.5	71697.5	71697.5	71697.5	71697.5	71697.5	71697.5	71697.5	71697.5	71697.5	71697.5	71697.5	71697.5	71697.5	71697.5	71697.5	71697.5	71697.5	71697.5	71697.5	71697.5		1.0105e+06	71697.5
Economic value of frass		53153.1	53153.1	53153.1	53153.1	53153.1	53153.1	53153.1	53153.1	53153.1	53153.1	53153.1	53153.1	53153.1	53153.1	53153.1	53153.1	53153.1	53153.1	53153.1	53153.1	53153.1	53153.1	53153.1	53153.1	53153.1		749137	53153.1
Avoided organic waste		264688	264688	264688	264688	264688	264688	264688	264688	264688	264688	264688	264688	264688	264688	264688	264688	264688	264688	264688	264688	264688	264688	264688	264688	264688		3.73049e+06	264688
Avoided GHG emissions from fish meal production		16152	16152	16152	16152	16152	16152	16152	16152	16152	16152	16152	16152	16152	16152	16152	16152	16152	16152	16152	16152	16152	16152	16152	16152	16152		227645	16152
Avoided adverse impact on biodiversity and ecosystems from reduction fishery
Total benefits	0	610763	610763	610763	610763	610763	610763	610763	610763	610763	610763	610763	610763	610763	610763	610763	610763	610763	610763	610763	610763	610763	610763	610763	610763	610763		8.60806e+06	610763
Costs:
Investment cost of insect rearing	9.05793e+06					964774					964774					964774					964774							1.12338e+07	797068
Investment cost of larvae processing	659353					659353					659353					659353					659353							2.14642e+06	152294
Energy (electricity, heat)		204626	204626	204626	204626	204626	204626	204626	204626	204626	204626	204626	204626	204626	204626	204626	204626	204626	204626	204626	204626	204626	204626	204626	204626	204626		2.88399e+06	204626
Water and sewage		5135.84	5135.84	5135.84	5135.84	5135.84	5135.84	5135.84	5135.84	5135.84	5135.84	5135.84	5135.84	5135.84	5135.84	5135.84	5135.84	5135.84	5135.84	5135.84	5135.84	5135.84	5135.84	5135.84	5135.84	5135.84		72384.2	5135.84
Consumables		312388	312388	312388	312388	312388	312388	312388	312388	312388	312388	312388	312388	312388	312388	312388	312388	312388	312388	312388	312388	312388	312388	312388	312388	312388		4.40277e+06	312388
Labour cost		51624.6	51624.6	51624.6	51624.6	51624.6	51624.6	51624.6	51624.6	51624.6	51624.6	51624.6	51624.6	51624.6	51624.6	51624.6	51624.6	51624.6	51624.6	51624.6	51624.6	51624.6	51624.6	51624.6	51624.6	51624.6		727594	51624.6
GHG emissions from consumed energy		4400.33	4400.33	4400.33	4400.33	4400.33	4400.33	4400.33	4400.33	4400.33	4400.33	4400.33	4400.33	4400.33	4400.33	4400.33	4400.33	4400.33	4400.33	4400.33	4400.33	4400.33	4400.33	4400.33	4400.33	4400.33		62018	4400.33
Net economic value of substituted fishmeal and fish oil		50304.2	50304.2	50304.2	50304.2	50304.2	50304.2	50304.2	50304.2	50304.2	50304.2	50304.2	50304.2	50304.2	50304.2	50304.2	50304.2	50304.2	50304.2	50304.2	50304.2	50304.2	50304.2	50304.2	50304.2	50304.2		708984	50304.2
Total costs	9.71728e+06	628479	628479	628479	628479	2.25261e+06	628479	628479	628479	628479	2.25261e+06	628479	628479	628479	628479	2.25261e+06	628479	628479	628479	628479	2.25261e+06	628479	628479	628479	628479	628479		2.2238e+07	1.57784e+06
Net economic benefits	-9.71728e+06	-17715.7	-17715.7	-17715.7	-17715.7	-1.64184e+06	-17715.7	-17715.7	-17715.7	-17715.7	-1.64184e+06	-17715.7	-17715.7	-17715.7	-17715.7	-1.64184e+06	-17715.7	-17715.7	-17715.7	-17715.7	-1.64184e+06	-17715.7	-17715.7	-17715.7	-17715.7	-17715.7		-1.36299e+07	-967077
Social discount rate	0.05
Discounted benefits	0	581679	553980	527600	502476	478549	455761	434058	413388	393703	374956	357101	340096	323901	308477	293787	279798	266474	253785	241700	230190	219229	208789	198847	189378	180360	8.60806e+06
Discounted costs	9.71728e+06	598551	570049	542904	517051	1.76498e+06	468981	446648	425379	405123	1.3829e+06	367459	349961	333296	317425	1.08354e+06	287913	274203	261146	248710	848983	225588	214845	204615	194871	185592	2.2238e+07
Discounted net economic flow	-9.71728e+06	-16872.1	-16068.7	-15303.5	-14574.8	-1.28643e+06	-13219.8	-12590.2	-11990.7	-11419.7	-1.00795e+06	-10358	-9864.79	-9395.04	-8947.65	-789754	-8115.78	-7729.32	-7361.26	-7010.72	-618793	-6358.93	-6056.12	-5767.74	-5493.08	-5231.51	-1.36299e+07
ENPV	-1.36299e+07

## Sheet: Table_S7
Table S7. Results of socio-economic analysis of CS1F
General data	Value
Amount of feed, kg DM∙y¯¹	2240000
Amount of larvae, kg DM∙y¯¹	239818
Amount of larvae meal, kg DM∙y¯¹	164032
Amount of larvae oil, kg DM∙y¯¹	75785.5
Amount of frass, kg N∙y¯¹	15849.5
Amount of frass, kg P∙y¯¹	4847.13
Amount of frass, kg K∙y¯¹	44589
Amount of avoided fishing, kg∙y¯¹	800204
Economic value of larvae meal, EUR∙kg DM¯¹	1.2502
Economic value of larvae oil, EUR∙kg DM¯¹	0.946058
	EUR∙kg N¯¹	EUR∙kg P¯¹	EUR∙kg K¯¹
Economic value of frass	0.811765	1.99841	0.68628
Benefits from avoided organic waste, EUR∙kg DM¯¹	0.118164
CO₂ unit cost , EUR∙t¯¹	39
Indicator	Year
	0	1	2	3	4	5	6	7	8	9	10	11	12	13	14	15	16	17	18	19	20	21	22	23	24	25		PV	EAA
Benefits:
Economic value of larvae meal		205073	205073	205073	205073	205073	205073	205073	205073	205073	205073	205073	205073	205073	205073	205073	205073	205073	205073	205073	205073	205073	205073	205073	205073	205073		2.89029e+06	205073
Economic value of larvae oil		71697.5	71697.5	71697.5	71697.5	71697.5	71697.5	71697.5	71697.5	71697.5	71697.5	71697.5	71697.5	71697.5	71697.5	71697.5	71697.5	71697.5	71697.5	71697.5	71697.5	71697.5	71697.5	71697.5	71697.5	71697.5		1.0105e+06	71697.5
Economic value of frass		53153.1	53153.1	53153.1	53153.1	53153.1	53153.1	53153.1	53153.1	53153.1	53153.1	53153.1	53153.1	53153.1	53153.1	53153.1	53153.1	53153.1	53153.1	53153.1	53153.1	53153.1	53153.1	53153.1	53153.1	53153.1		749137	53153.1
Avoided organic waste		264688	264688	264688	264688	264688	264688	264688	264688	264688	264688	264688	264688	264688	264688	264688	264688	264688	264688	264688	264688	264688	264688	264688	264688	264688		3.73049e+06	264688
Avoided GHG emissions from fish meal production		16152	16152	16152	16152	16152	16152	16152	16152	16152	16152	16152	16152	16152	16152	16152	16152	16152	16152	16152	16152	16152	16152	16152	16152	16152		227645	16152
Avoided adverse impact on biodiversity and ecosystems from reduction fishery
Total benefits	0	610763	610763	610763	610763	610763	610763	610763	610763	610763	610763	610763	610763	610763	610763	610763	610763	610763	610763	610763	610763	610763	610763	610763	610763	610763		8.60806e+06	610763
Costs:
Investment cost of insect rearing	4.52896e+06					482387					482387					482387					482387							5.61691e+06	398534
Investment cost of larvae processing	329676					329676					329676					329676					329676							1.07321e+06	76146.9
Energy (electricity, heat)		199240	199240	199240	199240	199240	199240	199240	199240	199240	199240	199240	199240	199240	199240	199240	199240	199240	199240	199240	199240	199240	199240	199240	199240	199240		2.80808e+06	199240
Water and sewage		5135.84	5135.84	5135.84	5135.84	5135.84	5135.84	5135.84	5135.84	5135.84	5135.84	5135.84	5135.84	5135.84	5135.84	5135.84	5135.84	5135.84	5135.84	5135.84	5135.84	5135.84	5135.84	5135.84	5135.84	5135.84		72384.2	5135.84
Consumables		304165	304165	304165	304165	304165	304165	304165	304165	304165	304165	304165	304165	304165	304165	304165	304165	304165	304165	304165	304165	304165	304165	304165	304165	304165		4.28688e+06	304165
Labour cost		103249	103249	103249	103249	103249	103249	103249	103249	103249	103249	103249	103249	103249	103249	103249	103249	103249	103249	103249	103249	103249	103249	103249	103249	103249		1.45519e+06	103249
GHG emissions from consumed energy		4400.33	4400.33	4400.33	4400.33	4400.33	4400.33	4400.33	4400.33	4400.33	4400.33	4400.33	4400.33	4400.33	4400.33	4400.33	4400.33	4400.33	4400.33	4400.33	4400.33	4400.33	4400.33	4400.33	4400.33	4400.33		62018	4400.33
Net economic value of substituted fishmeal and fish oil		50304.2	50304.2	50304.2	50304.2	50304.2	50304.2	50304.2	50304.2	50304.2	50304.2	50304.2	50304.2	50304.2	50304.2	50304.2	50304.2	50304.2	50304.2	50304.2	50304.2	50304.2	50304.2	50304.2	50304.2	50304.2		708984	50304.2
Total costs	4.85864e+06	666495	666495	666495	666495	1.47856e+06	666495	666495	666495	666495	1.47856e+06	666495	666495	666495	666495	1.47856e+06	666495	666495	666495	666495	1.47856e+06	666495	666495	666495	666495	666495		1.60837e+07	1.14118e+06
Net economic benefits	-4.85864e+06	-55731.5	-55731.5	-55731.5	-55731.5	-867795	-55731.5	-55731.5	-55731.5	-55731.5	-867795	-55731.5	-55731.5	-55731.5	-55731.5	-867795	-55731.5	-55731.5	-55731.5	-55731.5	-867795	-55731.5	-55731.5	-55731.5	-55731.5	-55731.5		-7.4756e+06	-530412
Social discount rate	0.05
Discounted benefits	0	581679	553980	527600	502476	478549	455761	434058	413388	393703	374956	357101	340096	323901	308477	293787	279798	266474	253785	241700	230190	219229	208789	198847	189378	180360	8.60806e+06
Discounted costs	4.85864e+06	634757	604530	575743	548327	1.15849e+06	497348	473665	451110	429628	907706	389686	371129	353456	336625	711212	305329	290789	276942	263755	557253	239233	227841	216991	206659	196818	1.60837e+07
Discounted net economic flow	-4.85864e+06	-53077.6	-50550.1	-48142.9	-45850.4	-679940	-41587.7	-39607.3	-37721.2	-35925	-532751	-32585	-31033.4	-29555.6	-28148.2	-417424	-25531.2	-24315.5	-23157.6	-22054.8	-327063	-20004.4	-19051.8	-18144.6	-17280.5	-16457.7	-7.4756e+06
ENPV	-7.4756e+06

## Sheet: Table_S8
Table S8. Results of socio-economic analysis of CS1G
General data	Value
Amount of feed, kg DM∙y¯¹	2240000
Amount of larvae, kg DM∙y¯¹	239818
Amount of larvae meal, kg DM∙y¯¹	164032
Amount of larvae oil, kg DM∙y¯¹	75785.5
Amount of frass, kg N∙y¯¹	15849.5
Amount of frass, kg P∙y¯¹	4847.13
Amount of frass, kg K∙y¯¹	44589
Amount of avoided fishing, kg∙y¯¹	800204
Economic value of larvae meal, EUR∙kg DM¯¹	1.2502
Economic value of larvae oil, EUR∙kg DM¯¹	1.7696
	EUR∙kg N¯¹	EUR∙kg P¯¹	EUR∙kg K¯¹
Economic value of frass	0.811765	1.99841	0.68628
Benefits from avoided organic waste, EUR∙kg DM¯¹	0.118164
CO₂ unit cost , EUR∙t¯¹	39
Indicator	Year
	0	1	2	3	4	5	6	7	8	9	10	11	12	13	14	15	16	17	18	19	20	21	22	23	24	25		PV	EAA
Benefits:
Economic value of larvae meal		205073	205073	205073	205073	205073	205073	205073	205073	205073	205073	205073	205073	205073	205073	205073	205073	205073	205073	205073	205073	205073	205073	205073	205073	205073		2.89029e+06	205073
Economic value of larvae oil		134110	134110	134110	134110	134110	134110	134110	134110	134110	134110	134110	134110	134110	134110	134110	134110	134110	134110	134110	134110	134110	134110	134110	134110	134110		1.89014e+06	134110
Economic value of frass		53153.1	53153.1	53153.1	53153.1	53153.1	53153.1	53153.1	53153.1	53153.1	53153.1	53153.1	53153.1	53153.1	53153.1	53153.1	53153.1	53153.1	53153.1	53153.1	53153.1	53153.1	53153.1	53153.1	53153.1	53153.1		749137	53153.1
Avoided organic waste		264688	264688	264688	264688	264688	264688	264688	264688	264688	264688	264688	264688	264688	264688	264688	264688	264688	264688	264688	264688	264688	264688	264688	264688	264688		3.73049e+06	264688
Avoided GHG emissions from fish meal production		16152	16152	16152	16152	16152	16152	16152	16152	16152	16152	16152	16152	16152	16152	16152	16152	16152	16152	16152	16152	16152	16152	16152	16152	16152		227645	16152
Avoided adverse impact on biodiversity and ecosystems from reduction fishery
Total benefits	0	673176	673176	673176	673176	673176	673176	673176	673176	673176	673176	673176	673176	673176	673176	673176	673176	673176	673176	673176	673176	673176	673176	673176	673176	673176		9.4877e+06	673176
Costs:
Investment cost of insect rearing	9.05793e+06					964774					964774					964774					964774							1.12338e+07	797068
Investment cost of larvae processing	659353					659353					659353					659353					659353							2.14642e+06	152294
Energy (electricity, heat)		204626	204626	204626	204626	204626	204626	204626	204626	204626	204626	204626	204626	204626	204626	204626	204626	204626	204626	204626	204626	204626	204626	204626	204626	204626		2.88399e+06	204626
Water and sewage		5135.84	5135.84	5135.84	5135.84	5135.84	5135.84	5135.84	5135.84	5135.84	5135.84	5135.84	5135.84	5135.84	5135.84	5135.84	5135.84	5135.84	5135.84	5135.84	5135.84	5135.84	5135.84	5135.84	5135.84	5135.84		72384.2	5135.84
Consumables		312388	312388	312388	312388	312388	312388	312388	312388	312388	312388	312388	312388	312388	312388	312388	312388	312388	312388	312388	312388	312388	312388	312388	312388	312388		4.40277e+06	312388
Labour cost		103249	103249	103249	103249	103249	103249	103249	103249	103249	103249	103249	103249	103249	103249	103249	103249	103249	103249	103249	103249	103249	103249	103249	103249	103249		1.45519e+06	103249
GHG emissions from consumed energy		4400.33	4400.33	4400.33	4400.33	4400.33	4400.33	4400.33	4400.33	4400.33	4400.33	4400.33	4400.33	4400.33	4400.33	4400.33	4400.33	4400.33	4400.33	4400.33	4400.33	4400.33	4400.33	4400.33	4400.33	4400.33		62018	4400.33
Net economic value of substituted fishmeal and fish oil		50304.2	50304.2	50304.2	50304.2	50304.2	50304.2	50304.2	50304.2	50304.2	50304.2	50304.2	50304.2	50304.2	50304.2	50304.2	50304.2	50304.2	50304.2	50304.2	50304.2	50304.2	50304.2	50304.2	50304.2	50304.2		708984	50304.2
Total costs	9.71728e+06	680103	680103	680103	680103	2.30423e+06	680103	680103	680103	680103	2.30423e+06	680103	680103	680103	680103	2.30423e+06	680103	680103	680103	680103	2.30423e+06	680103	680103	680103	680103	680103		2.29656e+07	1.62946e+06
Net economic benefits	-9.71728e+06	-6927.86	-6927.86	-6927.86	-6927.86	-1.63105e+06	-6927.86	-6927.86	-6927.86	-6927.86	-1.63105e+06	-6927.86	-6927.86	-6927.86	-6927.86	-1.63105e+06	-6927.86	-6927.86	-6927.86	-6927.86	-1.63105e+06	-6927.86	-6927.86	-6927.86	-6927.86	-6927.86		-1.34779e+07	-956289
Social discount rate	0.05
Discounted benefits	0	641120	610590	581514	553823	527451	502334	478413	455632	433935	413271	393592	374849	356999	339999	323809	308389	293704	279718	266398	253713	241631	230125	219167	208730	198791	9.4877e+06
Discounted costs	9.71728e+06	647718	616874	587499	559523	1.80542e+06	507504	483337	460321	438401	1.4146e+06	397642	378707	360673	343498	1.10837e+06	311563	296727	282597	269140	868440	244118	232493	221422	210878	200836	2.29656e+07
Discounted net economic flow	-9.71728e+06	-6597.96	-6283.77	-5984.54	-5699.57	-1.27797e+06	-5169.67	-4923.5	-4689.05	-4465.76	-1.00133e+06	-4050.57	-3857.69	-3673.99	-3499.04	-784565	-3173.73	-3022.6	-2878.67	-2741.59	-614727	-2486.7	-2368.29	-2255.51	-2148.11	-2045.82	-1.34779e+07
ENPV	-1.34779e+07
