# Supplementary material for: Assessing the Socio-Economic Benefits and Costs of Insect Meal as a Fishmeal Substitute in Livestock and Aquaculture
Source: Animals (Basel). 2024 May 14;14(10):1461. doi: 10.3390/ani14101461 (PMC11117214; doi:10.3390/ani14101461)
Supplement: Supplementary file 1 [file animals-14-01461-s001.zip › Supplementary_tables_S9-S15.xlsx]

## Sheet: Table_S9
Table S9. Balance (EUR) between socio-economic benefits and costs for YM rearing and larvae processing
Indicator	CS2A		CS2B		CS2C		CS2D		CS2E		CS2F
	PV	EAA	PV	EAA	PV	EAA	PV	EAA	PV	EAA	PV	EAA
Benefits:
Economic value of larvae meal	2.42023e+07	1.71721e+06	2.42023e+07	1.71721e+06	2.42023e+07	1.71721e+06	2.42023e+07	1.71721e+06	2.42023e+07	1.71721e+06	2.42023e+08	1.71721e+07
Economic value of larvae oil	5.53869e+06	392984	5.53869e+06	392984	5.53869e+06	392984	5.53869e+06	392984	1.29501e+07	918844	5.53869e+07	3.92984e+06
Economic value of frass	7.20605e+06	511287	7.20605e+06	511287	7.20605e+06	511287	7.20605e+06	511287	7.20605e+06	511287	7.20605e+07	5.11287e+06
Avoided organic waste	0	0	0	0	0	0	0	0	0	0	0	0
Avoided GHG emissions from fish meal production	1.37278e+06	97401.8	1.37278e+06	97401.8	1.37278e+06	97401.8	1.37278e+06	97401.8	1.37278e+06	97401.8	1.37278e+07	974018
Avoided adverse impact on biodiversity and ecosystems from reduction fishery*
Total	3.83198e+07	2.71888e+06	3.83198e+07	2.71888e+06	3.83198e+07	2.71888e+06	3.83198e+07	2.71888e+06	4.57312e+07	3.24474e+06	3.83198e+08	2.71888e+07
Costs (excluding investment):
Energy (electricity, heat)	1.00395e+07	712327	1.00395e+07	712327	1.00395e+07	712327	9.75319e+06	692013	1.00395e+07	712327	9.7751e+07	6.93567e+06
Water and sewage	642355	45576.7	642355	45576.7	642355	45576.7	642355	45576.7	642355	45576.7	6.26893e+06	444796
Consumables	1.30276e+07	924337	6.51378e+06	462169	1.30276e+07	924337	1.2656e+07	897977	1.30276e+07	924337	1.26845e+08	8.99995e+06
Labour cost	1.26067e+07	894479	1.26067e+07	894479	6.30337e+06	447239	1.26067e+07	894479	1.26067e+07	894479	6.63136e+07	4.70511e+06
GHG emissions from consumed energy	49201.9	3490.99	49201.9	3490.99	49201.9	3490.99	49201.9	3490.99	49201.9	3490.99	492019	34909.9
Net economic value of substituted fishmeal and fish oil	4.05506e+06	287716	4.05506e+06	287716	4.05506e+06	287716	4.05506e+06	287716	4.05506e+06	287716	4.05506e+07	2.87716e+06
Total	4.04204e+07	2.86793e+06	3.39066e+07	2.40576e+06	3.4117e+07	2.42069e+06	3.97626e+07	2.82125e+06	4.04204e+07	2.86793e+06	3.38221e+08	2.39976e+07
Balance excluding investment	-2.10064e+06	-149046	4.41314e+06	313123	4.20273e+06	298194	-1.44282e+06	-102371	5.31081e+06	376815	4.49767e+07	3.19121e+06
Investment (insect rearing, larvae processing)	6.58883e+07	4.67494e+06	6.58883e+07	4.67494e+06	6.58883e+07	4.67494e+06	3.29441e+07	2.33747e+06	6.58883e+07	4.67494e+06	3.59836e+08	2.55312e+07
Balance	-6.79889e+07	-4.82398e+06	-6.14751e+07	-4.36181e+06	-6.16856e+07	-4.37674e+06	-3.4387e+07	-2.43984e+06	-6.05775e+07	-4.29812e+06	-3.14859e+08	-2.234e+07
Additional data: amount of avoided fishing, t per year	5079.07	x	5079.07	x	5079.07	x	5079.07	x	5079.07	x	50790.7	x
* not assessed monetary

## Sheet: Table_S10
Table S10. Results of socio-economic analysis of CS2A
General data	Value
Amount of feed, t DM∙y¯¹	9745.98
Amount of larvae, t DM∙y¯¹	1310.08
Amount of larvae meal, t DM∙y¯¹	894.688
Amount of larvae oil, t DM∙y¯¹	415.391
Amount of frass, t N∙y¯¹	75.1251
Amount of frass, t P∙y¯¹	66.1832
Amount of frass, t K∙y¯¹	73.5347
Amount of avoided fishing, t∙y¯¹	5079.07
Economic value of larvae meal, EUR∙t DM¯¹	1919.34
Economic value of larvae oil, EUR∙t DM¯¹	946.058
	EUR∙t N¯¹	EUR∙t P¯¹	EUR∙t K¯¹
Economic value of frass	1717.65	3184.85	2331.75
Benefits from avoided organic waste, EUR∙t DM¯¹	0
CO₂ unit cost , EUR∙t¯¹	39
Indicator	Year
	0	1	2	3	4	5	6	7	8	9	10	11	12	13	14	15	16	17	18	19	20	21	22	23	24	25		PV	EAA
Benefits:
Economic value of larvae meal		1.71721e+06	1.71721e+06	1.71721e+06	1.71721e+06	1.71721e+06	1.71721e+06	1.71721e+06	1.71721e+06	1.71721e+06	1.71721e+06	1.71721e+06	1.71721e+06	1.71721e+06	1.71721e+06	1.71721e+06	1.71721e+06	1.71721e+06	1.71721e+06	1.71721e+06	1.71721e+06	1.71721e+06	1.71721e+06	1.71721e+06	1.71721e+06	1.71721e+06		2.42023e+07	1.71721e+06
Economic value of larvae oil		392984	392984	392984	392984	392984	392984	392984	392984	392984	392984	392984	392984	392984	392984	392984	392984	392984	392984	392984	392984	392984	392984	392984	392984	392984		5.53869e+06	392984
Economic value of frass		511287	511287	511287	511287	511287	511287	511287	511287	511287	511287	511287	511287	511287	511287	511287	511287	511287	511287	511287	511287	511287	511287	511287	511287	511287		7.20605e+06	511287
Avoided organic waste		0	0	0	0	0	0	0	0	0	0	0	0	0	0	0	0	0	0	0	0	0	0	0	0	0		0	0
Avoided GHG emissions from fish meal production		97401.8	97401.8	97401.8	97401.8	97401.8	97401.8	97401.8	97401.8	97401.8	97401.8	97401.8	97401.8	97401.8	97401.8	97401.8	97401.8	97401.8	97401.8	97401.8	97401.8	97401.8	97401.8	97401.8	97401.8	97401.8		1.37278e+06	97401.8
Avoided adverse impact on biodiversity and ecosystems from reduction fishery
Total benefits	0	2.71888e+06	2.71888e+06	2.71888e+06	2.71888e+06	2.71888e+06	2.71888e+06	2.71888e+06	2.71888e+06	2.71888e+06	2.71888e+06	2.71888e+06	2.71888e+06	2.71888e+06	2.71888e+06	2.71888e+06	2.71888e+06	2.71888e+06	2.71888e+06	2.71888e+06	2.71888e+06	2.71888e+06	2.71888e+06	2.71888e+06	2.71888e+06	2.71888e+06		3.83198e+07	2.71888e+06
Costs:
Investment cost of insect rearing	4.89962e+07					3.0482e+06					3.0482e+06					3.0482e+06					3.0482e+06							5.58709e+07	3.96418e+06
Investment cost of larvae processing	3.0772e+06					3.0772e+06					3.0772e+06					3.0772e+06					3.0772e+06							1.00173e+07	710755
Energy (electricity, heat)		712327	712327	712327	712327	712327	712327	712327	712327	712327	712327	712327	712327	712327	712327	712327	712327	712327	712327	712327	712327	712327	712327	712327	712327	712327		1.00395e+07	712327
Water and sewage		45576.7	45576.7	45576.7	45576.7	45576.7	45576.7	45576.7	45576.7	45576.7	45576.7	45576.7	45576.7	45576.7	45576.7	45576.7	45576.7	45576.7	45576.7	45576.7	45576.7	45576.7	45576.7	45576.7	45576.7	45576.7		642355	45576.7
Consumables		924337	924337	924337	924337	924337	924337	924337	924337	924337	924337	924337	924337	924337	924337	924337	924337	924337	924337	924337	924337	924337	924337	924337	924337	924337		1.30276e+07	924337
Labour cost		894479	894479	894479	894479	894479	894479	894479	894479	894479	894479	894479	894479	894479	894479	894479	894479	894479	894479	894479	894479	894479	894479	894479	894479	894479		1.26067e+07	894479
GHG emissions from consumed energy		3490.99	3490.99	3490.99	3490.99	3490.99	3490.99	3490.99	3490.99	3490.99	3490.99	3490.99	3490.99	3490.99	3490.99	3490.99	3490.99	3490.99	3490.99	3490.99	3490.99	3490.99	3490.99	3490.99	3490.99	3490.99		49201.9	3490.99
Net economic value of substituted fishmeal and fish oil		287716	287716	287716	287716	287716	287716	287716	287716	287716	287716	287716	287716	287716	287716	287716	287716	287716	287716	287716	287716	287716	287716	287716	287716	287716		4.05506e+06	287716
Total costs	5.20734e+07	2.86793e+06	2.86793e+06	2.86793e+06	2.86793e+06	8.99333e+06	2.86793e+06	2.86793e+06	2.86793e+06	2.86793e+06	8.99333e+06	2.86793e+06	2.86793e+06	2.86793e+06	2.86793e+06	8.99333e+06	2.86793e+06	2.86793e+06	2.86793e+06	2.86793e+06	8.99333e+06	2.86793e+06	2.86793e+06	2.86793e+06	2.86793e+06	2.86793e+06		1.06309e+08	7.54286e+06
Net economic benefits	-5.20734e+07	-149046	-149046	-149046	-149046	-6.27444e+06	-149046	-149046	-149046	-149046	-6.27444e+06	-149046	-149046	-149046	-149046	-6.27444e+06	-149046	-149046	-149046	-149046	-6.27444e+06	-149046	-149046	-149046	-149046	-149046		-6.79889e+07	-4.82398e+06
Social discount rate	0.05
Discounted benefits	0	2.58941e+06	2.46611e+06	2.34867e+06	2.23683e+06	2.13031e+06	2.02887e+06	1.93226e+06	1.84025e+06	1.75262e+06	1.66916e+06	1.58967e+06	1.51398e+06	1.44188e+06	1.37322e+06	1.30783e+06	1.24555e+06	1.18624e+06	1.12975e+06	1.07595e+06	1.02472e+06	975922	929449	885190	843038	802893	3.83198e+07
Discounted costs	5.20734e+07	2.73136e+06	2.60129e+06	2.47742e+06	2.35945e+06	7.04651e+06	2.14009e+06	2.03818e+06	1.94113e+06	1.84869e+06	5.52112e+06	1.67682e+06	1.59697e+06	1.52092e+06	1.4485e+06	4.32594e+06	1.31383e+06	1.25127e+06	1.19168e+06	1.13494e+06	3.38949e+06	1.02942e+06	980401	933715	889252	846907	1.06309e+08
Discounted net economic flow	-5.20734e+07	-141948	-135189	-128751	-122620	-4.91619e+06	-111220	-105924	-100880	-96076.1	-3.85196e+06	-87143.8	-82994.1	-79042	-75278.1	-3.01811e+06	-68279.5	-65028.1	-61931.5	-58982.4	-2.36477e+06	-53498.8	-50951.2	-48524.9	-46214.2	-44013.6	-6.79889e+07
ENPV	-6.79889e+07

## Sheet: Table_S11
Table S11. Results of socio-economic analysis of CS2B
General data	Value
Amount of feed, t DM∙y¯¹	9745.98
Amount of larvae, t DM∙y¯¹	1310.08
Amount of larvae meal, t DM∙y¯¹	894.688
Amount of larvae oil, t DM∙y¯¹	415.391
Amount of frass, t N∙y¯¹	75.1251
Amount of frass, t P∙y¯¹	66.1832
Amount of frass, t K∙y¯¹	73.5347
Amount of avoided fishing, t∙y¯¹	5079.07
Economic value of larvae meal, EUR∙t DM¯¹	1919.34
Economic value of larvae oil, EUR∙t DM¯¹	946.058
	EUR∙t N¯¹	EUR∙t P¯¹	EUR∙t K¯¹
Economic value of frass	1717.65	3184.85	2331.75
Benefits from avoided organic waste, EUR∙t DM¯¹	0
CO₂ unit cost , EUR∙t¯¹	39
Indicator	Year
	0	1	2	3	4	5	6	7	8	9	10	11	12	13	14	15	16	17	18	19	20	21	22	23	24	25		PV	EAA
Benefits:
Economic value of larvae meal		1.71721e+06	1.71721e+06	1.71721e+06	1.71721e+06	1.71721e+06	1.71721e+06	1.71721e+06	1.71721e+06	1.71721e+06	1.71721e+06	1.71721e+06	1.71721e+06	1.71721e+06	1.71721e+06	1.71721e+06	1.71721e+06	1.71721e+06	1.71721e+06	1.71721e+06	1.71721e+06	1.71721e+06	1.71721e+06	1.71721e+06	1.71721e+06	1.71721e+06		2.42023e+07	1.71721e+06
Economic value of larvae oil		392984	392984	392984	392984	392984	392984	392984	392984	392984	392984	392984	392984	392984	392984	392984	392984	392984	392984	392984	392984	392984	392984	392984	392984	392984		5.53869e+06	392984
Economic value of frass		511287	511287	511287	511287	511287	511287	511287	511287	511287	511287	511287	511287	511287	511287	511287	511287	511287	511287	511287	511287	511287	511287	511287	511287	511287		7.20605e+06	511287
Avoided organic waste		0	0	0	0	0	0	0	0	0	0	0	0	0	0	0	0	0	0	0	0	0	0	0	0	0		0	0
Avoided GHG emissions from fish meal production		97401.8	97401.8	97401.8	97401.8	97401.8	97401.8	97401.8	97401.8	97401.8	97401.8	97401.8	97401.8	97401.8	97401.8	97401.8	97401.8	97401.8	97401.8	97401.8	97401.8	97401.8	97401.8	97401.8	97401.8	97401.8		1.37278e+06	97401.8
Avoided adverse impact on biodiversity and ecosystems from reduction fishery
Total benefits	0	2.71888e+06	2.71888e+06	2.71888e+06	2.71888e+06	2.71888e+06	2.71888e+06	2.71888e+06	2.71888e+06	2.71888e+06	2.71888e+06	2.71888e+06	2.71888e+06	2.71888e+06	2.71888e+06	2.71888e+06	2.71888e+06	2.71888e+06	2.71888e+06	2.71888e+06	2.71888e+06	2.71888e+06	2.71888e+06	2.71888e+06	2.71888e+06	2.71888e+06		3.83198e+07	2.71888e+06
Costs:
Investment cost of insect rearing	4.89962e+07					3.0482e+06					3.0482e+06					3.0482e+06					3.0482e+06							5.58709e+07	3.96418e+06
Investment cost of larvae processing	3.0772e+06					3.0772e+06					3.0772e+06					3.0772e+06					3.0772e+06							1.00173e+07	710755
Energy (electricity, heat)		712327	712327	712327	712327	712327	712327	712327	712327	712327	712327	712327	712327	712327	712327	712327	712327	712327	712327	712327	712327	712327	712327	712327	712327	712327		1.00395e+07	712327
Water and sewage		45576.7	45576.7	45576.7	45576.7	45576.7	45576.7	45576.7	45576.7	45576.7	45576.7	45576.7	45576.7	45576.7	45576.7	45576.7	45576.7	45576.7	45576.7	45576.7	45576.7	45576.7	45576.7	45576.7	45576.7	45576.7		642355	45576.7
Consumables		462169	462169	462169	462169	462169	462169	462169	462169	462169	462169	462169	462169	462169	462169	462169	462169	462169	462169	462169	462169	462169	462169	462169	462169	462169		6.51378e+06	462169
Labour cost		894479	894479	894479	894479	894479	894479	894479	894479	894479	894479	894479	894479	894479	894479	894479	894479	894479	894479	894479	894479	894479	894479	894479	894479	894479		1.26067e+07	894479
GHG emissions from consumed energy		3490.99	3490.99	3490.99	3490.99	3490.99	3490.99	3490.99	3490.99	3490.99	3490.99	3490.99	3490.99	3490.99	3490.99	3490.99	3490.99	3490.99	3490.99	3490.99	3490.99	3490.99	3490.99	3490.99	3490.99	3490.99		49201.9	3490.99
Net economic value of substituted fishmeal and fish oil		287716	287716	287716	287716	287716	287716	287716	287716	287716	287716	287716	287716	287716	287716	287716	287716	287716	287716	287716	287716	287716	287716	287716	287716	287716		4.05506e+06	287716
Total costs	5.20734e+07	2.40576e+06	2.40576e+06	2.40576e+06	2.40576e+06	8.53116e+06	2.40576e+06	2.40576e+06	2.40576e+06	2.40576e+06	8.53116e+06	2.40576e+06	2.40576e+06	2.40576e+06	2.40576e+06	8.53116e+06	2.40576e+06	2.40576e+06	2.40576e+06	2.40576e+06	8.53116e+06	2.40576e+06	2.40576e+06	2.40576e+06	2.40576e+06	2.40576e+06		9.97949e+07	7.08069e+06
Net economic benefits	-5.20734e+07	313123	313123	313123	313123	-5.81228e+06	313123	313123	313123	313123	-5.81228e+06	313123	313123	313123	313123	-5.81228e+06	313123	313123	313123	313123	-5.81228e+06	313123	313123	313123	313123	313123		-6.14751e+07	-4.36181e+06
Social discount rate	0.05
Discounted benefits	0	2.58941e+06	2.46611e+06	2.34867e+06	2.23683e+06	2.13031e+06	2.02887e+06	1.93226e+06	1.84025e+06	1.75262e+06	1.66916e+06	1.58967e+06	1.51398e+06	1.44188e+06	1.37322e+06	1.30783e+06	1.24555e+06	1.18624e+06	1.12975e+06	1.07595e+06	1.02472e+06	975922	929449	885190	843038	802893	3.83198e+07
Discounted costs	5.20734e+07	2.2912e+06	2.18209e+06	2.07818e+06	1.97922e+06	6.68438e+06	1.79521e+06	1.70973e+06	1.62831e+06	1.55077e+06	5.23739e+06	1.4066e+06	1.33962e+06	1.27583e+06	1.21507e+06	4.10363e+06	1.10211e+06	1.04962e+06	999642	952040	3.2153e+06	863529	822408	783246	745948	710427	9.97949e+07
Discounted net economic flow	-5.20734e+07	298213	284012	270488	257607	-4.55407e+06	233657	222531	211934	201842	-3.56823e+06	183077	174359	166056	158148	-2.7958e+06	143445	136615	130109	123913	-2.19059e+06	112393	107041	101944	97089.5	92466.2	-6.14751e+07
ENPV	-6.14751e+07

## Sheet: Table_S12
Table S12. Results of socio-economic analysis of CS2C
General data	Value
Amount of feed, t DM∙y¯¹	9745.98
Amount of larvae, t DM∙y¯¹	1310.08
Amount of larvae meal, t DM∙y¯¹	894.688
Amount of larvae oil, t DM∙y¯¹	415.391
Amount of frass, t N∙y¯¹	75.1251
Amount of frass, t P∙y¯¹	66.1832
Amount of frass, t K∙y¯¹	73.5347
Amount of avoided fishing, t∙y¯¹	5079.07
Economic value of larvae meal, EUR∙t DM¯¹	1919.34
Economic value of larvae oil, EUR∙t DM¯¹	946.058
	EUR∙t N¯¹	EUR∙t P¯¹	EUR∙t K¯¹
Economic value of frass	1717.65	3184.85	2331.75
Benefits from avoided organic waste, EUR∙t DM¯¹	0
CO₂ unit cost , EUR∙t¯¹	39
Indicator	Year
	0	1	2	3	4	5	6	7	8	9	10	11	12	13	14	15	16	17	18	19	20	21	22	23	24	25		PV	EAA
Benefits:
Economic value of larvae meal		1.71721e+06	1.71721e+06	1.71721e+06	1.71721e+06	1.71721e+06	1.71721e+06	1.71721e+06	1.71721e+06	1.71721e+06	1.71721e+06	1.71721e+06	1.71721e+06	1.71721e+06	1.71721e+06	1.71721e+06	1.71721e+06	1.71721e+06	1.71721e+06	1.71721e+06	1.71721e+06	1.71721e+06	1.71721e+06	1.71721e+06	1.71721e+06	1.71721e+06		2.42023e+07	1.71721e+06
Economic value of larvae oil		392984	392984	392984	392984	392984	392984	392984	392984	392984	392984	392984	392984	392984	392984	392984	392984	392984	392984	392984	392984	392984	392984	392984	392984	392984		5.53869e+06	392984
Economic value of frass		511287	511287	511287	511287	511287	511287	511287	511287	511287	511287	511287	511287	511287	511287	511287	511287	511287	511287	511287	511287	511287	511287	511287	511287	511287		7.20605e+06	511287
Avoided organic waste		0	0	0	0	0	0	0	0	0	0	0	0	0	0	0	0	0	0	0	0	0	0	0	0	0		0	0
Avoided GHG emissions from fish meal production		97401.8	97401.8	97401.8	97401.8	97401.8	97401.8	97401.8	97401.8	97401.8	97401.8	97401.8	97401.8	97401.8	97401.8	97401.8	97401.8	97401.8	97401.8	97401.8	97401.8	97401.8	97401.8	97401.8	97401.8	97401.8		1.37278e+06	97401.8
Avoided adverse impact on biodiversity and ecosystems from reduction fishery
Total benefits	0	2.71888e+06	2.71888e+06	2.71888e+06	2.71888e+06	2.71888e+06	2.71888e+06	2.71888e+06	2.71888e+06	2.71888e+06	2.71888e+06	2.71888e+06	2.71888e+06	2.71888e+06	2.71888e+06	2.71888e+06	2.71888e+06	2.71888e+06	2.71888e+06	2.71888e+06	2.71888e+06	2.71888e+06	2.71888e+06	2.71888e+06	2.71888e+06	2.71888e+06		3.83198e+07	2.71888e+06
Costs:
Investment cost of insect rearing	4.89962e+07					3.0482e+06					3.0482e+06					3.0482e+06					3.0482e+06							5.58709e+07	3.96418e+06
Investment cost of larvae processing	3.0772e+06					3.0772e+06					3.0772e+06					3.0772e+06					3.0772e+06							1.00173e+07	710755
Energy (electricity, heat)		712327	712327	712327	712327	712327	712327	712327	712327	712327	712327	712327	712327	712327	712327	712327	712327	712327	712327	712327	712327	712327	712327	712327	712327	712327		1.00395e+07	712327
Water and sewage		45576.7	45576.7	45576.7	45576.7	45576.7	45576.7	45576.7	45576.7	45576.7	45576.7	45576.7	45576.7	45576.7	45576.7	45576.7	45576.7	45576.7	45576.7	45576.7	45576.7	45576.7	45576.7	45576.7	45576.7	45576.7		642355	45576.7
Consumables		924337	924337	924337	924337	924337	924337	924337	924337	924337	924337	924337	924337	924337	924337	924337	924337	924337	924337	924337	924337	924337	924337	924337	924337	924337		1.30276e+07	924337
Labour cost		447239	447239	447239	447239	447239	447239	447239	447239	447239	447239	447239	447239	447239	447239	447239	447239	447239	447239	447239	447239	447239	447239	447239	447239	447239		6.30337e+06	447239
GHG emissions from consumed energy		3490.99	3490.99	3490.99	3490.99	3490.99	3490.99	3490.99	3490.99	3490.99	3490.99	3490.99	3490.99	3490.99	3490.99	3490.99	3490.99	3490.99	3490.99	3490.99	3490.99	3490.99	3490.99	3490.99	3490.99	3490.99		49201.9	3490.99
Net economic value of substituted fishmeal and fish oil		287716	287716	287716	287716	287716	287716	287716	287716	287716	287716	287716	287716	287716	287716	287716	287716	287716	287716	287716	287716	287716	287716	287716	287716	287716		4.05506e+06	287716
Total costs	5.20734e+07	2.42069e+06	2.42069e+06	2.42069e+06	2.42069e+06	8.54609e+06	2.42069e+06	2.42069e+06	2.42069e+06	2.42069e+06	8.54609e+06	2.42069e+06	2.42069e+06	2.42069e+06	2.42069e+06	8.54609e+06	2.42069e+06	2.42069e+06	2.42069e+06	2.42069e+06	8.54609e+06	2.42069e+06	2.42069e+06	2.42069e+06	2.42069e+06	2.42069e+06		1.00005e+08	7.09562e+06
Net economic benefits	-5.20734e+07	298194	298194	298194	298194	-5.8272e+06	298194	298194	298194	298194	-5.8272e+06	298194	298194	298194	298194	-5.8272e+06	298194	298194	298194	298194	-5.8272e+06	298194	298194	298194	298194	298194		-6.16856e+07	-4.37674e+06
Social discount rate	0.05
Discounted benefits	0	2.58941e+06	2.46611e+06	2.34867e+06	2.23683e+06	2.13031e+06	2.02887e+06	1.93226e+06	1.84025e+06	1.75262e+06	1.66916e+06	1.58967e+06	1.51398e+06	1.44188e+06	1.37322e+06	1.30783e+06	1.24555e+06	1.18624e+06	1.12975e+06	1.07595e+06	1.02472e+06	975922	929449	885190	843038	802893	3.83198e+07
Discounted costs	5.20734e+07	2.30542e+06	2.19564e+06	2.09108e+06	1.99151e+06	6.69608e+06	1.80635e+06	1.72034e+06	1.63842e+06	1.5604e+06	5.24656e+06	1.41533e+06	1.34793e+06	1.28374e+06	1.22261e+06	4.11081e+06	1.10894e+06	1.05614e+06	1.00585e+06	957948	3.22093e+06	868887	827512	788106	750578	714836	1.00005e+08
Discounted net economic flow	-5.20734e+07	283994	270471	257591	245325	-4.56577e+06	222517	211921	201829	192218	-3.5774e+06	174348	166046	158139	150608	-2.80299e+06	136606	130101	123906	118005	-2.19621e+06	107034	101938	97083.4	92460.4	88057.5	-6.16856e+07
ENPV	-6.16856e+07

## Sheet: Table_S13
Table S13. Results of socio-economic analysis of CS2D
General data	Value
Amount of feed, t DM∙y¯¹	9745.98
Amount of larvae, t DM∙y¯¹	1310.08
Amount of larvae meal, t DM∙y¯¹	894.688
Amount of larvae oil, t DM∙y¯¹	415.391
Amount of frass, t N∙y¯¹	75.1251
Amount of frass, t P∙y¯¹	66.1832
Amount of frass, t K∙y¯¹	73.5347
Amount of avoided fishing, t∙y¯¹	5079.07
Economic value of larvae meal, EUR∙t DM¯¹	1919.34
Economic value of larvae oil, EUR∙t DM¯¹	946.058
	EUR∙t N¯¹	EUR∙t P¯¹	EUR∙t K¯¹
Economic value of frass	1717.65	3184.85	2331.75
Benefits from avoided organic waste, EUR∙t DM¯¹	0
CO₂ unit cost , EUR∙t¯¹	39
Indicator	Year
	0	1	2	3	4	5	6	7	8	9	10	11	12	13	14	15	16	17	18	19	20	21	22	23	24	25		PV	EAA
Benefits:
Economic value of larvae meal		1.71721e+06	1.71721e+06	1.71721e+06	1.71721e+06	1.71721e+06	1.71721e+06	1.71721e+06	1.71721e+06	1.71721e+06	1.71721e+06	1.71721e+06	1.71721e+06	1.71721e+06	1.71721e+06	1.71721e+06	1.71721e+06	1.71721e+06	1.71721e+06	1.71721e+06	1.71721e+06	1.71721e+06	1.71721e+06	1.71721e+06	1.71721e+06	1.71721e+06		2.42023e+07	1.71721e+06
Economic value of larvae oil		392984	392984	392984	392984	392984	392984	392984	392984	392984	392984	392984	392984	392984	392984	392984	392984	392984	392984	392984	392984	392984	392984	392984	392984	392984		5.53869e+06	392984
Economic value of frass		511287	511287	511287	511287	511287	511287	511287	511287	511287	511287	511287	511287	511287	511287	511287	511287	511287	511287	511287	511287	511287	511287	511287	511287	511287		7.20605e+06	511287
Avoided organic waste		0	0	0	0	0	0	0	0	0	0	0	0	0	0	0	0	0	0	0	0	0	0	0	0	0		0	0
Avoided GHG emissions from fish meal production		97401.8	97401.8	97401.8	97401.8	97401.8	97401.8	97401.8	97401.8	97401.8	97401.8	97401.8	97401.8	97401.8	97401.8	97401.8	97401.8	97401.8	97401.8	97401.8	97401.8	97401.8	97401.8	97401.8	97401.8	97401.8		1.37278e+06	97401.8
Avoided adverse impact on biodiversity and ecosystems from reduction fishery
Total benefits	0	2.71888e+06	2.71888e+06	2.71888e+06	2.71888e+06	2.71888e+06	2.71888e+06	2.71888e+06	2.71888e+06	2.71888e+06	2.71888e+06	2.71888e+06	2.71888e+06	2.71888e+06	2.71888e+06	2.71888e+06	2.71888e+06	2.71888e+06	2.71888e+06	2.71888e+06	2.71888e+06	2.71888e+06	2.71888e+06	2.71888e+06	2.71888e+06	2.71888e+06		3.83198e+07	2.71888e+06
Costs:
Investment cost of insect rearing	2.44981e+07					1.5241e+06					1.5241e+06					1.5241e+06					1.5241e+06							2.79355e+07	1.98209e+06
Investment cost of larvae processing	1.5386e+06					1.5386e+06					1.5386e+06					1.5386e+06					1.5386e+06							5.00867e+06	355378
Energy (electricity, heat)		692013	692013	692013	692013	692013	692013	692013	692013	692013	692013	692013	692013	692013	692013	692013	692013	692013	692013	692013	692013	692013	692013	692013	692013	692013		9.75319e+06	692013
Water and sewage		45576.7	45576.7	45576.7	45576.7	45576.7	45576.7	45576.7	45576.7	45576.7	45576.7	45576.7	45576.7	45576.7	45576.7	45576.7	45576.7	45576.7	45576.7	45576.7	45576.7	45576.7	45576.7	45576.7	45576.7	45576.7		642355	45576.7
Consumables		897977	897977	897977	897977	897977	897977	897977	897977	897977	897977	897977	897977	897977	897977	897977	897977	897977	897977	897977	897977	897977	897977	897977	897977	897977		1.2656e+07	897977
Labour cost		894479	894479	894479	894479	894479	894479	894479	894479	894479	894479	894479	894479	894479	894479	894479	894479	894479	894479	894479	894479	894479	894479	894479	894479	894479		1.26067e+07	894479
GHG emissions from consumed energy		3490.99	3490.99	3490.99	3490.99	3490.99	3490.99	3490.99	3490.99	3490.99	3490.99	3490.99	3490.99	3490.99	3490.99	3490.99	3490.99	3490.99	3490.99	3490.99	3490.99	3490.99	3490.99	3490.99	3490.99	3490.99		49201.9	3490.99
Net economic value of substituted fishmeal and fish oil		287716	287716	287716	287716	287716	287716	287716	287716	287716	287716	287716	287716	287716	287716	287716	287716	287716	287716	287716	287716	287716	287716	287716	287716	287716		4.05506e+06	287716
Total costs	2.60367e+07	2.82125e+06	2.82125e+06	2.82125e+06	2.82125e+06	5.88395e+06	2.82125e+06	2.82125e+06	2.82125e+06	2.82125e+06	5.88395e+06	2.82125e+06	2.82125e+06	2.82125e+06	2.82125e+06	5.88395e+06	2.82125e+06	2.82125e+06	2.82125e+06	2.82125e+06	5.88395e+06	2.82125e+06	2.82125e+06	2.82125e+06	2.82125e+06	2.82125e+06		7.27067e+07	5.15872e+06
Net economic benefits	-2.60367e+07	-102371	-102371	-102371	-102371	-3.16507e+06	-102371	-102371	-102371	-102371	-3.16507e+06	-102371	-102371	-102371	-102371	-3.16507e+06	-102371	-102371	-102371	-102371	-3.16507e+06	-102371	-102371	-102371	-102371	-102371		-3.4387e+07	-2.43984e+06
Social discount rate	0.05
Discounted benefits	0	2.58941e+06	2.46611e+06	2.34867e+06	2.23683e+06	2.13031e+06	2.02887e+06	1.93226e+06	1.84025e+06	1.75262e+06	1.66916e+06	1.58967e+06	1.51398e+06	1.44188e+06	1.37322e+06	1.30783e+06	1.24555e+06	1.18624e+06	1.12975e+06	1.07595e+06	1.02472e+06	975922	929449	885190	843038	802893	3.83198e+07
Discounted costs	2.60367e+07	2.68691e+06	2.55896e+06	2.4371e+06	2.32105e+06	4.61023e+06	2.10526e+06	2.00501e+06	1.90954e+06	1.8186e+06	3.61224e+06	1.64953e+06	1.57098e+06	1.49617e+06	1.42492e+06	2.83028e+06	1.29245e+06	1.2309e+06	1.17229e+06	1.11647e+06	2.2176e+06	1.01267e+06	964445	918519	874780	833124	7.27067e+07
Discounted net economic flow	-2.60367e+07	-97496.5	-92853.8	-88432.2	-84221.1	-2.47992e+06	-76391.1	-72753.4	-69288.9	-65989.5	-1.94308e+06	-59854.4	-57004.2	-54289.7	-51704.5	-1.52245e+06	-46897.5	-44664.3	-42537.4	-40511.8	-1.19288e+06	-36745.4	-34995.6	-33329.2	-31742.1	-30230.5	-3.4387e+07
ENPV	-3.4387e+07

## Sheet: Table_S14
Table S14. Results of socio-economic analysis of CS2E
General data	Value
Amount of feed, t DM∙y¯¹	9745.98
Amount of larvae, t DM∙y¯¹	1310.08
Amount of larvae meal, t DM∙y¯¹	894.688
Amount of larvae oil, t DM∙y¯¹	415.391
Amount of frass, t N∙y¯¹	75.1251
Amount of frass, t P∙y¯¹	66.1832
Amount of frass, t K∙y¯¹	73.5347
Amount of avoided fishing, t∙y¯¹	5079.07
Economic value of larvae meal, EUR∙t DM¯¹	1919.34
Economic value of larvae oil, EUR∙t DM¯¹	2212
	EUR∙t N¯¹	EUR∙t P¯¹	EUR∙t K¯¹
Economic value of frass	1717.65	3184.85	2331.75
Benefits from avoided organic waste, EUR∙t DM¯¹	0
CO₂ unit cost , EUR∙t¯¹	39
Indicator	Year
	0	1	2	3	4	5	6	7	8	9	10	11	12	13	14	15	16	17	18	19	20	21	22	23	24	25		PV	EAA
Benefits:
Economic value of larvae meal		1.71721e+06	1.71721e+06	1.71721e+06	1.71721e+06	1.71721e+06	1.71721e+06	1.71721e+06	1.71721e+06	1.71721e+06	1.71721e+06	1.71721e+06	1.71721e+06	1.71721e+06	1.71721e+06	1.71721e+06	1.71721e+06	1.71721e+06	1.71721e+06	1.71721e+06	1.71721e+06	1.71721e+06	1.71721e+06	1.71721e+06	1.71721e+06	1.71721e+06		2.42023e+07	1.71721e+06
Economic value of larvae oil		918844	918844	918844	918844	918844	918844	918844	918844	918844	918844	918844	918844	918844	918844	918844	918844	918844	918844	918844	918844	918844	918844	918844	918844	918844		1.29501e+07	918844
Economic value of frass		511287	511287	511287	511287	511287	511287	511287	511287	511287	511287	511287	511287	511287	511287	511287	511287	511287	511287	511287	511287	511287	511287	511287	511287	511287		7.20605e+06	511287
Avoided organic waste		0	0	0	0	0	0	0	0	0	0	0	0	0	0	0	0	0	0	0	0	0	0	0	0	0		0	0
Avoided GHG emissions from fish meal production		97401.8	97401.8	97401.8	97401.8	97401.8	97401.8	97401.8	97401.8	97401.8	97401.8	97401.8	97401.8	97401.8	97401.8	97401.8	97401.8	97401.8	97401.8	97401.8	97401.8	97401.8	97401.8	97401.8	97401.8	97401.8		1.37278e+06	97401.8
Avoided adverse impact on biodiversity and ecosystems from reduction fishery
Total benefits	0	3.24474e+06	3.24474e+06	3.24474e+06	3.24474e+06	3.24474e+06	3.24474e+06	3.24474e+06	3.24474e+06	3.24474e+06	3.24474e+06	3.24474e+06	3.24474e+06	3.24474e+06	3.24474e+06	3.24474e+06	3.24474e+06	3.24474e+06	3.24474e+06	3.24474e+06	3.24474e+06	3.24474e+06	3.24474e+06	3.24474e+06	3.24474e+06	3.24474e+06		4.57312e+07	3.24474e+06
Costs:
Investment cost of insect rearing	4.89962e+07					3.0482e+06					3.0482e+06					3.0482e+06					3.0482e+06							5.58709e+07	3.96418e+06
Investment cost of larvae processing	3.0772e+06					3.0772e+06					3.0772e+06					3.0772e+06					3.0772e+06							1.00173e+07	710755
Energy (electricity, heat)		712327	712327	712327	712327	712327	712327	712327	712327	712327	712327	712327	712327	712327	712327	712327	712327	712327	712327	712327	712327	712327	712327	712327	712327	712327		1.00395e+07	712327
Water and sewage		45576.7	45576.7	45576.7	45576.7	45576.7	45576.7	45576.7	45576.7	45576.7	45576.7	45576.7	45576.7	45576.7	45576.7	45576.7	45576.7	45576.7	45576.7	45576.7	45576.7	45576.7	45576.7	45576.7	45576.7	45576.7		642355	45576.7
Consumables		924337	924337	924337	924337	924337	924337	924337	924337	924337	924337	924337	924337	924337	924337	924337	924337	924337	924337	924337	924337	924337	924337	924337	924337	924337		1.30276e+07	924337
Labour cost		894479	894479	894479	894479	894479	894479	894479	894479	894479	894479	894479	894479	894479	894479	894479	894479	894479	894479	894479	894479	894479	894479	894479	894479	894479		1.26067e+07	894479
GHG emissions from consumed energy		3490.99	3490.99	3490.99	3490.99	3490.99	3490.99	3490.99	3490.99	3490.99	3490.99	3490.99	3490.99	3490.99	3490.99	3490.99	3490.99	3490.99	3490.99	3490.99	3490.99	3490.99	3490.99	3490.99	3490.99	3490.99		49201.9	3490.99
Net economic value of substituted fishmeal and fish oil		287716	287716	287716	287716	287716	287716	287716	287716	287716	287716	287716	287716	287716	287716	287716	287716	287716	287716	287716	287716	287716	287716	287716	287716	287716		4.05506e+06	287716
Total costs	5.20734e+07	2.86793e+06	2.86793e+06	2.86793e+06	2.86793e+06	8.99333e+06	2.86793e+06	2.86793e+06	2.86793e+06	2.86793e+06	8.99333e+06	2.86793e+06	2.86793e+06	2.86793e+06	2.86793e+06	8.99333e+06	2.86793e+06	2.86793e+06	2.86793e+06	2.86793e+06	8.99333e+06	2.86793e+06	2.86793e+06	2.86793e+06	2.86793e+06	2.86793e+06		1.06309e+08	7.54286e+06
Net economic benefits	-5.20734e+07	376815	376815	376815	376815	-5.74858e+06	376815	376815	376815	376815	-5.74858e+06	376815	376815	376815	376815	-5.74858e+06	376815	376815	376815	376815	-5.74858e+06	376815	376815	376815	376815	376815		-6.05775e+07	-4.29812e+06
Social discount rate	0.05
Discounted benefits	0	3.09023e+06	2.94308e+06	2.80293e+06	2.66946e+06	2.54234e+06	2.42128e+06	2.30598e+06	2.19617e+06	2.09159e+06	1.99199e+06	1.89713e+06	1.80679e+06	1.72076e+06	1.63882e+06	1.56078e+06	1.48645e+06	1.41567e+06	1.34826e+06	1.28405e+06	1.22291e+06	1.16468e+06	1.10921e+06	1.05639e+06	1.00609e+06	958181	4.57312e+07
Discounted costs	5.20734e+07	2.73136e+06	2.60129e+06	2.47742e+06	2.35945e+06	7.04651e+06	2.14009e+06	2.03818e+06	1.94113e+06	1.84869e+06	5.52112e+06	1.67682e+06	1.59697e+06	1.52092e+06	1.4485e+06	4.32594e+06	1.31383e+06	1.25127e+06	1.19168e+06	1.13494e+06	3.38949e+06	1.02942e+06	980401	933715	889252	846907	1.06309e+08
Discounted net economic flow	-5.20734e+07	358871	341782	325507	310007	-4.50417e+06	281185	267795	255043	242898	-3.52913e+06	220316	209825	199833	190317	-2.76517e+06	172623	164403	156574	149118	-2.16658e+06	135255	128814	122680	116838	111275	-6.05775e+07
ENPV	-6.05775e+07

## Sheet: Table_S15
Table S15. Results of socio-economic analysis of CS2F
General data	Value
Amount of feed, t DM∙y¯¹	97459.8
Amount of larvae, t DM∙y¯¹	13100.8
Amount of larvae meal, t DM∙y¯¹	8946.88
Amount of larvae oil, t DM∙y¯¹	4153.91
Amount of frass, t N∙y¯¹	751.251
Amount of frass, t P∙y¯¹	661.832
Amount of frass, t K∙y¯¹	735.347
Amount of avoided fishing, t∙y¯¹	50790.7
Economic value of larvae meal, EUR∙t DM¯¹	1919.34
Economic value of larvae oil, EUR∙t DM¯¹	946.058
	EUR∙t N¯¹	EUR∙t P¯¹	EUR∙t K¯¹
Economic value of frass	1717.65	3184.85	2331.75
Benefits from avoided organic waste, EUR∙t DM¯¹	0
CO₂ unit cost , EUR∙t¯¹	39
Indicator	Year
	0	1	2	3	4	5	6	7	8	9	10	11	12	13	14	15	16	17	18	19	20	21	22	23	24	25		PV	EAA
Benefits:
Economic value of larvae meal		1.71721e+07	1.71721e+07	1.71721e+07	1.71721e+07	1.71721e+07	1.71721e+07	1.71721e+07	1.71721e+07	1.71721e+07	1.71721e+07	1.71721e+07	1.71721e+07	1.71721e+07	1.71721e+07	1.71721e+07	1.71721e+07	1.71721e+07	1.71721e+07	1.71721e+07	1.71721e+07	1.71721e+07	1.71721e+07	1.71721e+07	1.71721e+07	1.71721e+07		2.42023e+08	1.71721e+07
Economic value of larvae oil		3.92984e+06	3.92984e+06	3.92984e+06	3.92984e+06	3.92984e+06	3.92984e+06	3.92984e+06	3.92984e+06	3.92984e+06	3.92984e+06	3.92984e+06	3.92984e+06	3.92984e+06	3.92984e+06	3.92984e+06	3.92984e+06	3.92984e+06	3.92984e+06	3.92984e+06	3.92984e+06	3.92984e+06	3.92984e+06	3.92984e+06	3.92984e+06	3.92984e+06		5.53869e+07	3.92984e+06
Economic value of frass		5.11287e+06	5.11287e+06	5.11287e+06	5.11287e+06	5.11287e+06	5.11287e+06	5.11287e+06	5.11287e+06	5.11287e+06	5.11287e+06	5.11287e+06	5.11287e+06	5.11287e+06	5.11287e+06	5.11287e+06	5.11287e+06	5.11287e+06	5.11287e+06	5.11287e+06	5.11287e+06	5.11287e+06	5.11287e+06	5.11287e+06	5.11287e+06	5.11287e+06		7.20605e+07	5.11287e+06
Avoided organic waste		0	0	0	0	0	0	0	0	0	0	0	0	0	0	0	0	0	0	0	0	0	0	0	0	0		0	0
Avoided GHG emissions from fish meal production		974018	974018	974018	974018	974018	974018	974018	974018	974018	974018	974018	974018	974018	974018	974018	974018	974018	974018	974018	974018	974018	974018	974018	974018	974018		1.37278e+07	974018
Avoided adverse impact on biodiversity and ecosystems from reduction fishery
Total benefits	0	2.71888e+07	2.71888e+07	2.71888e+07	2.71888e+07	2.71888e+07	2.71888e+07	2.71888e+07	2.71888e+07	2.71888e+07	2.71888e+07	2.71888e+07	2.71888e+07	2.71888e+07	2.71888e+07	2.71888e+07	2.71888e+07	2.71888e+07	2.71888e+07	2.71888e+07	2.71888e+07	2.71888e+07	2.71888e+07	2.71888e+07	2.71888e+07	2.71888e+07		3.83198e+08	2.71888e+07
Costs:
Investment cost of insect rearing	2.68911e+08					1.64075e+07					1.64075e+07					1.64075e+07					1.64075e+07							3.05915e+08	2.17054e+07
Investment cost of larvae processing	1.65636e+07					1.65636e+07					1.65636e+07					1.65636e+07					1.65636e+07							5.39203e+07	3.82578e+06
Energy (electricity, heat)		6.93567e+06	6.93567e+06	6.93567e+06	6.93567e+06	6.93567e+06	6.93567e+06	6.93567e+06	6.93567e+06	6.93567e+06	6.93567e+06	6.93567e+06	6.93567e+06	6.93567e+06	6.93567e+06	6.93567e+06	6.93567e+06	6.93567e+06	6.93567e+06	6.93567e+06	6.93567e+06	6.93567e+06	6.93567e+06	6.93567e+06	6.93567e+06	6.93567e+06		9.7751e+07	6.93567e+06
Water and sewage		444796	444796	444796	444796	444796	444796	444796	444796	444796	444796	444796	444796	444796	444796	444796	444796	444796	444796	444796	444796	444796	444796	444796	444796	444796		6.26893e+06	444796
Consumables		8.99995e+06	8.99995e+06	8.99995e+06	8.99995e+06	8.99995e+06	8.99995e+06	8.99995e+06	8.99995e+06	8.99995e+06	8.99995e+06	8.99995e+06	8.99995e+06	8.99995e+06	8.99995e+06	8.99995e+06	8.99995e+06	8.99995e+06	8.99995e+06	8.99995e+06	8.99995e+06	8.99995e+06	8.99995e+06	8.99995e+06	8.99995e+06	8.99995e+06		1.26845e+08	8.99995e+06
Labour cost		4.70511e+06	4.70511e+06	4.70511e+06	4.70511e+06	4.70511e+06	4.70511e+06	4.70511e+06	4.70511e+06	4.70511e+06	4.70511e+06	4.70511e+06	4.70511e+06	4.70511e+06	4.70511e+06	4.70511e+06	4.70511e+06	4.70511e+06	4.70511e+06	4.70511e+06	4.70511e+06	4.70511e+06	4.70511e+06	4.70511e+06	4.70511e+06	4.70511e+06		6.63136e+07	4.70511e+06
GHG emissions from consumed energy		34909.9	34909.9	34909.9	34909.9	34909.9	34909.9	34909.9	34909.9	34909.9	34909.9	34909.9	34909.9	34909.9	34909.9	34909.9	34909.9	34909.9	34909.9	34909.9	34909.9	34909.9	34909.9	34909.9	34909.9	34909.9		492019	34909.9
Net economic value of substituted fishmeal and fish oil		2.87716e+06	2.87716e+06	2.87716e+06	2.87716e+06	2.87716e+06	2.87716e+06	2.87716e+06	2.87716e+06	2.87716e+06	2.87716e+06	2.87716e+06	2.87716e+06	2.87716e+06	2.87716e+06	2.87716e+06	2.87716e+06	2.87716e+06	2.87716e+06	2.87716e+06	2.87716e+06	2.87716e+06	2.87716e+06	2.87716e+06	2.87716e+06	2.87716e+06		4.05506e+07	2.87716e+06
Total costs	2.85474e+08	2.39976e+07	2.39976e+07	2.39976e+07	2.39976e+07	5.69688e+07	2.39976e+07	2.39976e+07	2.39976e+07	2.39976e+07	5.69688e+07	2.39976e+07	2.39976e+07	2.39976e+07	2.39976e+07	5.69688e+07	2.39976e+07	2.39976e+07	2.39976e+07	2.39976e+07	5.69688e+07	2.39976e+07	2.39976e+07	2.39976e+07	2.39976e+07	2.39976e+07		6.98057e+08	4.95288e+07
Net economic benefits	-2.85474e+08	3.19121e+06	3.19121e+06	3.19121e+06	3.19121e+06	-2.978e+07	3.19121e+06	3.19121e+06	3.19121e+06	3.19121e+06	-2.978e+07	3.19121e+06	3.19121e+06	3.19121e+06	3.19121e+06	-2.978e+07	3.19121e+06	3.19121e+06	3.19121e+06	3.19121e+06	-2.978e+07	3.19121e+06	3.19121e+06	3.19121e+06	3.19121e+06	3.19121e+06		-3.14859e+08	-2.234e+07
Social discount rate	0.05
Discounted benefits	0	2.58941e+07	2.46611e+07	2.34867e+07	2.23683e+07	2.13031e+07	2.02887e+07	1.93226e+07	1.84025e+07	1.75262e+07	1.66916e+07	1.58967e+07	1.51398e+07	1.44188e+07	1.37322e+07	1.30783e+07	1.24555e+07	1.18624e+07	1.12975e+07	1.07595e+07	1.02472e+07	9.75922e+06	9.29449e+06	8.8519e+06	8.43038e+06	8.02893e+06	3.83198e+08
Discounted costs	2.85474e+08	2.28549e+07	2.17665e+07	2.073e+07	1.97429e+07	4.46365e+07	1.79074e+07	1.70547e+07	1.62425e+07	1.54691e+07	3.49739e+07	1.40309e+07	1.33628e+07	1.27264e+07	1.21204e+07	2.7403e+07	1.09936e+07	1.04701e+07	9.9715e+06	9.49667e+06	2.14709e+07	8.61376e+06	8.20358e+06	7.81293e+06	7.44089e+06	7.08656e+06	6.98057e+08
Discounted net economic flow	-2.85474e+08	3.03925e+06	2.89452e+06	2.75669e+06	2.62542e+06	-2.33334e+07	2.38133e+06	2.26793e+06	2.15994e+06	2.05708e+06	-1.82823e+07	1.86583e+06	1.77698e+06	1.69237e+06	1.61178e+06	-1.43247e+07	1.46193e+06	1.39231e+06	1.32601e+06	1.26287e+06	-1.12238e+07	1.14546e+06	1.09091e+06	1.03897e+06	989491	942373	-3.14859e+08
ENPV	-3.14859e+08
